# Supplementary material for: Functional genomic analyses of Enterobacter, Anopheles and Plasmodium reciprocal interactions that impact vector competence
Source: Malar J. 2016 Aug 22;15(1):425. doi: 10.1186/s12936-016-1468-2 (PMC4994321; doi:10.1186/s12936-016-1468-2)
Supplement: Supplementary file 2 — 10.1186/s12936-016-1468-2 Global results of DNA microarray analysis of Esp_Z transcriptome upon selection in the mosquito midgut environment (P1 vs. P3) and upon growth in Plasmodium inhibiting conditions (Ook vs. LB). [file 12936_2016_1468_MOESM2_ESM.xlsx]

## Sheet: Esp_Z Microarray
P1 vs P3	Ook vs. LB	SeqName	Description	Length	SEED Category	#Hits	e-Value	sim mean	#GO	GO IDs list	GO Names list	Enzyme Codes list	InterPro IDs
1.41885	0.576083	Esp_Z_2095	---NA---	44	Unassigned	0	-	-		-	-	-	no IPS match
1.24885		Esp_Z_956	undecaprenyl-diphosphatase	202	Cell Wall and Capsule	20	2.1e-130	0.8745	4	P:GO:0071554; P:GO:0009058; C:GO:0005575; F:GO:0003674	P:cell wall organization or biogenesis; P:biosynthetic process; C:cellular_component; F:molecular_function	EC:3,6,1; EC:3,6,1,27	IPR000326 (SMART); IPR000326 (PFAM); IPR000326 (G3DSA:1,20,144,GENE3D); PTHR14969:SF20 (PANTHER); PTHR14969 (PANTHER); CYTOPLASMIC_DOMAIN (PHOBIUS); TRANSMEMBRANE (PHOBIUS); NON_CYTOPLASMIC_DOMAIN (PHOBIUS); NON_CYTOPLASMIC_DOMAIN (PHOBIUS); TRANSMEMBRANE (PHOBIUS); CYTOPLASMIC_DOMAIN (PHOBIUS); CYTOPLASMIC_DOMAIN (PHOBIUS); TRANSMEMBRANE (PHOBIUS); TRANSMEMBRANE (PHOBIUS); TRANSMEMBRANE (PHOBIUS…
1.05492	1.28207	Esp_Z_182	cell division protein	152	RNA Metabolism; Cell Division and Cell Cycle	20	4.4e-106	0.9605	8	C:GO:0005737; C:GO:0009295; F:GO:0003677; F:GO:0003700; P:GO:0006355; P:GO:0051301; C:GO:0005667; P:GO:0045449	C:cytoplasm; C:nucleoid; F:DNA binding; F:transcription factor activity, sequence-specific DNA binding; P:regulation of transcription, DNA-templated; P:cell division; C:transcription factor complex; P:regulation of transcription, DNA-templated	-	IPR020603 (PFAM); IPR003444 (TIGRFAM); PTHR34701 (PANTHER); IPR003444 (PRODOM); IPR007159 (PROSITE_PROFILES); IPR007159 (PROSITE_PROFILES); SSF89447 (SUPERFAMILY)
1.04801	0.345814	Esp_Z_881	membrane protein	377	Membrane Transport	20	0	0.955	2	C:GO:0016020; P:GO:0006810	C:membrane; P:transport	-	PF12698 (PFAM); PTHR30294:SF17 (PANTHER); PTHR30294 (PANTHER); CYTOPLASMIC_DOMAIN (PHOBIUS); TRANSMEMBRANE (PHOBIUS); TRANSMEMBRANE (PHOBIUS); TRANSMEMBRANE (PHOBIUS); NON_CYTOPLASMIC_DOMAIN (PHOBIUS); TRANSMEMBRANE (PHOBIUS); TRANSMEMBRANE (PHOBIUS); TRANSMEMBRANE (PHOBIUS); NON_CYTOPLASMIC_DOMAIN (PHOBIUS); CYTOPLASMIC_DOMAIN (PHOBIUS); NON_CYTOPLASMIC_DOMAIN (PHOBIUS); CYTOPLASMIC_DOMAIN (PHOB…
0.999048	0.768478	Esp_Z_1310	yada-like c-terminal region family protein	533	Unassigned	20	0	0.5275	0	-	-	-	IPR005594 (PFAM); G3DSA:3,30,1300,30 (GENE3D); NON_CYTOPLASMIC_DOMAIN (PHOBIUS); SIGNAL_PEPTIDE_H_REGION (PHOBIUS); SIGNAL_PEPTIDE_C_REGION (PHOBIUS); SIGNAL_PEPTIDE_N_REGION (PHOBIUS); SIGNAL_PEPTIDE (PHOBIUS); SignalP-noTM (SIGNALP_GRAM_NEGATIVE); SignalP-TM (SIGNALP_GRAM_POSITIVE); SignalP-noTM (SIGNALP_EUK); SSF54523 (SUPERFAMILY)
0.985727		Esp_Z_2213	free methionine-r-sulfoxide reductase	165	Protein Metabolism	20	2.4e-114	0.936	3	F:GO:0005515; F:GO:0033745; P:GO:0055114	F:protein binding; F:L-methionine-(R)-S-oxide reductase activity; P:oxidation-reduction process	EC:1,8,4,14	IPR003018 (SMART); IPR003018 (PFAM); IPR029016 (G3DSA:3,30,450,GENE3D); PTHR21021 (PANTHER); IPR000614 (PROSITE_PATTERNS); IPR029016 (SUPERFAMILY)
0.9579	1.16002	Esp_Z_1311	---NA---	86	Unassigned	0	-	-		-	-	-	NON_CYTOPLASMIC_DOMAIN (PHOBIUS); CYTOPLASMIC_DOMAIN (PHOBIUS); CYTOPLASMIC_DOMAIN (PHOBIUS); TRANSMEMBRANE (PHOBIUS); TRANSMEMBRANE (PHOBIUS); TMhelix (TMHMM)
0.918742	0.67028	Esp_Z_2471	hypothetical protein	87	Unassigned	3	1.2e-23	0.8467		-	-	-	TRANSMEMBRANE (PHOBIUS); TRANSMEMBRANE (PHOBIUS); CYTOPLASMIC_DOMAIN (PHOBIUS); NON_CYTOPLASMIC_DOMAIN (PHOBIUS); CYTOPLASMIC_DOMAIN (PHOBIUS); TMhelix (TMHMM); TMhelix (TMHMM)
0.914378	1.00777	Esp_Z_4305	l-threonine 3-dehydrogenase	341	Amino Acids and Derivatives	20	0	0.9795	6	F:GO:0008270; F:GO:0008743; P:GO:0006544; P:GO:0006563; P:GO:0006567; P:GO:0055114	F:zinc ion binding; F:L-threonine 3-dehydrogenase activity; P:glycine metabolic process; P:L-serine metabolic process; P:threonine catabolic process; P:oxidation-reduction process	EC:1,1,1,103	IPR020843 (SMART); IPR013154 (PFAM); IPR004627 (TIGRFAM); IPR013149 (PFAM); IPR011032 (G3DSA:3,90,180,GENE3D); G3DSA:3,40,50,720 (GENE3D); PTHR11695:SF285 (PANTHER); IPR002085 (PANTHER); IPR002328 (PROSITE_PATTERNS); IPR004627 (HAMAP); IPR016040 (SUPERFAMILY); IPR011032 (SUPERFAMILY)
0.897397	1.36834	Esp_Z_1067	sos cell division inhibitor	169	Dormancy and Sporulation	20	1e-105	0.866	5	C:GO:0009276; P:GO:0000917; P:GO:0006281; P:GO:0009432; P:GO:0051782	C:Gram-negative-bacterium-type cell wall; P:barrier septum assembly; P:DNA repair; P:SOS response; P:negative regulation of cell division	-	IPR004596 (PFAM); IPR004596 (TIGRFAM); IPR027417 (G3DSA:3,40,50,GENE3D); IPR004596 (PIRSF); PTHR35369 (PANTHER); IPR027417 (SUPERFAMILY)
0.885603	1.90337	Esp_Z_4392	transporter	438	Cell Wall and Capsule	20	0	0.9685	3	C:GO:0016021; F:GO:0022857; P:GO:0055085	C:integral component of membrane; F:transmembrane transporter activity; P:transmembrane transport	-	G3DSA:1,20,1250,20 (GENE3D); IPR005828 (PFAM); IPR004736 (TIGRFAM); IPR011701 (PFAM); PTHR23508 (PANTHER); PTHR23508:SF16 (PANTHER); IPR005829 (PROSITE_PATTERNS); NON_CYTOPLASMIC_DOMAIN (PHOBIUS); TRANSMEMBRANE (PHOBIUS); TRANSMEMBRANE (PHOBIUS); TRANSMEMBRANE (PHOBIUS); NON_CYTOPLASMIC_DOMAIN (PHOBIUS); TRANSMEMBRANE (PHOBIUS); TRANSMEMBRANE (PHOBIUS); TRANSMEMBRANE (PHOBIUS); CYTOPLASMIC_DOMAIN…
0.862926	-1.41891	Esp_Z_2101	---NA---	40	Cell Wall and Capsule	0	-	-		-	-	-	no IPS match
0.84753		Esp_Z_738	upf0250 protein	87	Cofactors, Vitamins, Prosthetic Groups, Pigments	20	2.6e-55	0.964		-	-	-	IPR007454 (PFAM); IPR027471 (G3DSA:3,30,70,GENE3D); PTHR38036:SF1 (PANTHER); PTHR38036 (PANTHER); IPR027471 (SUPERFAMILY)
0.838186	0.892712	Esp_Z_668	---NA---	46	Unassigned	0	-	-		-	-	-	no IPS match
0.833852	1.01944	Esp_Z_3679	uxuR transcriptional regulator	230	Carbohydrates	20	1.9e-168	0.9645	4	F:GO:0003700; P:GO:0006355; C:GO:0005667; P:GO:0045449	F:transcription factor activity, sequence-specific DNA binding; P:regulation of transcription, DNA-templated; C:transcription factor complex; P:regulation of transcription, DNA-templated	-	IPR000524 (PRINTS); IPR000524 (SMART); IPR011711 (SMART); IPR008920 (G3DSA:1,20,120,GENE3D); IPR011991 (G3DSA:1,10,10,GENE3D); IPR011711 (PFAM); IPR000524 (PFAM); PTHR11751 (PANTHER); PTHR11751:SF421 (PANTHER); IPR000524 (PROSITE_PROFILES); SSF46785 (SUPERFAMILY); IPR008920 (SUPERFAMILY)
0.808594	0.403145	Esp_Z_2584	oxidoreductase	257	Fatty Acids, Lipids, and Isoprenoids	20	0	0.9245	2	F:GO:0016491; P:GO:0055114	F:oxidoreductase activity; P:oxidation-reduction process	-	IPR002347 (PRINTS); IPR002198 (PRINTS); IPR002198 (PFAM); G3DSA:3,40,50,720 (GENE3D); PTHR24322 (PANTHER); PTHR24322:SF402 (PANTHER); PTHR24322 (PANTHER); PTHR24322:SF402 (PANTHER); IPR020904 (PROSITE_PATTERNS); IPR016040 (SUPERFAMILY)
0.79613	0.758438	Esp_Z_3624	adp-ribose pyrophosphatase	47	Cofactors, Vitamins, Prosthetic Groups, Pigments; Nucleosides and Nucleotides	2	8.3e-08	0.72		-	-	-	NON_CYTOPLASMIC_DOMAIN (PHOBIUS); TRANSMEMBRANE (PHOBIUS); CYTOPLASMIC_DOMAIN (PHOBIUS); TMhelix (TMHMM)
0.795269	0.882435	Esp_Z_113	right origin-binding protein	290	Stress Response	20	0	0.9145	5	C:GO:0005667; F:GO:0003700; F:GO:0043565; P:GO:0006355; P:GO:0045449	C:transcription factor complex; F:transcription factor activity, sequence-specific DNA binding; F:sequence-specific DNA binding; P:regulation of transcription, DNA-templated; P:regulation of transcription, DNA-templated	-	IPR020449 (PRINTS); IPR018060 (SMART); IPR010499 (SMART); IPR029442 (PFAM); IPR011256 (G3DSA:3,20,80,GENE3D); IPR009057 (G3DSA:1,10,10,GENE3D); IPR009057 (G3DSA:1,10,10,GENE3D); IPR018060 (PFAM); PTHR11019 (PANTHER); PTHR11019:SF84 (PANTHER); IPR018062 (PROSITE_PATTERNS); IPR018060 (PROSITE_PROFILES); IPR009057 (SUPERFAMILY); IPR009057 (SUPERFAMILY); IPR011256 (SUPERFAMILY)
0.795248	0.863324	Esp_Z_4478	---NA---	65	Unassigned	0	-	-		-	-	-	no IPS match
0.78468		Esp_Z_1095	MULTISPECIES: hypothetical protein	96	Unassigned	4	2.8e-33	0.7075	0	-	-	-	CYTOPLASMIC_DOMAIN (PHOBIUS); TRANSMEMBRANE (PHOBIUS); TRANSMEMBRANE (PHOBIUS); NON_CYTOPLASMIC_DOMAIN (PHOBIUS); CYTOPLASMIC_DOMAIN (PHOBIUS); TMhelix (TMHMM); TMhelix (TMHMM)
0.778807		Esp_Z_3767	phosphocarrier protein npr	90	Protein Metabolism	20	1.2e-46	0.974	6	F:GO:0022857; C:GO:0005737; P:GO:0006464; P:GO:0006520; C:GO:0043234; F:GO:0016301	F:transmembrane transporter activity; C:cytoplasm; P:cellular protein modification process; P:cellular amino acid metabolic process; C:protein complex; F:kinase activity	EC:2,7,11; EC:2,7,3,9; EC:2,7,1,69	IPR000032 (PRINTS); IPR000032 (TIGRFAM); IPR000032 (G3DSA:3,30,1340,GENE3D); IPR000032 (PFAM); PTHR33705:SF2 (PANTHER); PTHR33705 (PANTHER); IPR001020 (PROSITE_PATTERNS); IPR000032 (PROSITE_PROFILES); IPR000032 (SUPERFAMILY)
0.762709	1.93197	Esp_Z_4169	chemotaxis protein	644	Motility and Chemotaxis	20	0	0.904	4	C:GO:0016021; F:GO:0004871; P:GO:0006935; P:GO:0007165	C:integral component of membrane; F:signal transducer activity; P:chemotaxis; P:signal transduction	-	IPR004090 (PRINTS); IPR003660 (SMART); IPR004089 (SMART); IPR003660 (PFAM); G3DSA:3,30,450,20 (GENE3D); IPR004089 (PFAM); G3DSA:1,10,287,950 (GENE3D); PTHR32089 (PANTHER); SIGNAL_PEPTIDE_N_REGION (PHOBIUS); SIGNAL_PEPTIDE (PHOBIUS); TRANSMEMBRANE (PHOBIUS); CYTOPLASMIC_DOMAIN (PHOBIUS); SIGNAL_PEPTIDE_C_REGION (PHOBIUS); NON_CYTOPLASMIC_DOMAIN (PHOBIUS); SIGNAL_PEPTIDE_H_REGION (PHOBIUS); IPR0036…
0.701798	1.13582	Esp_Z_1212	flagellar rod assembly protein	325	Motility and Chemotaxis	20	0	0.917	11	C:GO:0009288; F:GO:0004040; F:GO:0016798; P:GO:0006525; P:GO:0006558; P:GO:0006560; P:GO:0006568; P:GO:0018874; P:GO:0042207; P:GO:0044780; P:GO:0071973	C:bacterial-type flagellum; F:amidase activity; F:hydrolase activity, acting on glycosyl bonds; P:arginine metabolic process; P:L-phenylalanine metabolic process; P:proline metabolic process; P:tryptophan metabolic process; P:benzoate metabolic process; P:styrene catabolic process; P:bacterial-type flagellum assembly; P:bacterial-type flagellum-dependent cell motility	EC:3,5,1,4	PR01002 (PRINTS); IPR013338 (SMART); IPR019301 (PFAM); IPR013377 (TIGRFAM); IPR002901 (PFAM); PTHR33308:SF3 (PANTHER); PTHR33308 (PANTHER)
0.700075	1.29312	Esp_Z_4066	antibiotic transporter	197	Virulence, Disease and Defense	20	5.9e-122	0.9705	5	C:GO:0005886; C:GO:0016021; F:GO:0008483; F:GO:0016787; P:GO:0008152	C:plasma membrane; C:integral component of membrane; F:transaminase activity; F:hydrolase activity; P:metabolic process	-	IPR002771 (PFAM); IPR002771 (TIGRFAM); PTHR33508:SF4 (PANTHER); PTHR33508 (PANTHER); TRANSMEMBRANE (PHOBIUS); NON_CYTOPLASMIC_DOMAIN (PHOBIUS); TRANSMEMBRANE (PHOBIUS); TRANSMEMBRANE (PHOBIUS); NON_CYTOPLASMIC_DOMAIN (PHOBIUS); TRANSMEMBRANE (PHOBIUS); NON_CYTOPLASMIC_DOMAIN (PHOBIUS); TRANSMEMBRANE (PHOBIUS); CYTOPLASMIC_DOMAIN (PHOBIUS); NON_CYTOPLASMIC_DOMAIN (PHOBIUS); TRANSMEMBRANE (PHOBIUS)…
0.69444	1.44418	Esp_Z_1114	regulatory protein	289	RNA Metabolism	20	0	0.72	3	F:GO:0003677; P:GO:0000160; P:GO:0006355	F:DNA binding; P:phosphorelay signal transduction system; P:regulation of transcription, DNA-templated	-	IPR001867 (SMART); IPR011991 (G3DSA:1,10,10,GENE3D); IPR001867 (PFAM); CYTOPLASMIC_DOMAIN (PHOBIUS); NON_CYTOPLASMIC_DOMAIN (PHOBIUS); TRANSMEMBRANE (PHOBIUS); IPR016032 (SUPERFAMILY); TMhelix (TMHMM)
0.689354	1.07589	Esp_Z_4498	pimeloyl-	256	Cofactors, Vitamins, Prosthetic Groups, Pigments	20	0	0.9025	2	F:GO:0052689; P:GO:0009102	F:carboxylic ester hydrolase activity; P:biotin biosynthetic process	EC:3,1,1,1	IPR029058 (G3DSA:3,40,50,GENE3D); IPR010076 (TIGRFAM); IPR000073 (PFAM); PTHR10992 (PANTHER); PTHR10992:SF812 (PANTHER); IPR010076 (HAMAP); IPR029058 (SUPERFAMILY)
0.667345	1.05876	Esp_Z_2580	lactate dehydrogenase	577	Respiration; Carbohydrates	20	0	0.925	10	C:GO:0005887; F:GO:0008720; F:GO:0008762; F:GO:0050660; F:GO:0051287; P:GO:0006040; P:GO:0006089; P:GO:0006090; P:GO:0055085; P:GO:0055114	C:integral component of plasma membrane; F:D-lactate dehydrogenase activity; F:UDP-N-acetylmuramate dehydrogenase activity; F:flavin adenine dinucleotide binding; F:NAD binding; P:amino sugar metabolic process; P:lactate metabolic process; P:pyruvate metabolic process; P:transmembrane transport; P:oxidation-reduction process	EC:1,1,1,158; EC:1,1,1,28	IPR016169 (G3DSA:3,30,465,GENE3D); IPR006094 (PFAM); IPR015409 (PFAM); IPR012256 (PIRSF); IPR016172 (G3DSA:3,30,70,GENE3D); IPR016167 (G3DSA:3,30,43,GENE3D); IPR016173 (G3DSA:3,30,1370,GENE3D); PTHR11748 (PANTHER); PTHR11748:SF82 (PANTHER); PTHR11748 (PANTHER); PTHR11748:SF82 (PANTHER); PTHR11748 (PANTHER); PTHR11748:SF82 (PANTHER); IPR016166 (PROSITE_PROFILES); IPR016166 (SUPERFAMILY); IPR016164…
0.65903	0.957613	Esp_Z_2865	pf08908 domain protein	76	Unassigned	20	8.2e-47	0.954		-	-	-	IPR015004 (PFAM)
0.637252	1.26817	Esp_Z_2676	hypothetical protein	83	Unassigned	20	7.9e-16	0.563		-	-	-	no IPS match
0.579312	0.829554	Esp_Z_4856	multidrug resistance protein d	383	Virulence, Disease and Defense	20	0	0.936	2	C:GO:0016021; P:GO:0055085	C:integral component of membrane; P:transmembrane transport	-	IPR011701 (PFAM); G3DSA:1,20,1250,20 (GENE3D); G3DSA:1,20,1250,20 (GENE3D); PTHR23502:SF32 (PANTHER); PTHR23502 (PANTHER); CYTOPLASMIC_DOMAIN (PHOBIUS); TRANSMEMBRANE (PHOBIUS); TRANSMEMBRANE (PHOBIUS); NON_CYTOPLASMIC_DOMAIN (PHOBIUS); SIGNAL_PEPTIDE_C_REGION (PHOBIUS); TRANSMEMBRANE (PHOBIUS); NON_CYTOPLASMIC_DOMAIN (PHOBIUS); TRANSMEMBRANE (PHOBIUS); NON_CYTOPLASMIC_DOMAIN (PHOBIUS); NON_CYTOP…
0.561369	1.59818	Esp_Z_2392	colanic acid capsular biosynthesis activation protein a	63	RNA Metabolism	20	4.3e-36	0.995	7	F:GO:0003677; F:GO:0003700; F:GO:0004871; P:GO:0006355; P:GO:0007165; C:GO:0005667; P:GO:0045449	F:DNA binding; F:transcription factor activity, sequence-specific DNA binding; F:signal transducer activity; P:regulation of transcription, DNA-templated; P:signal transduction; C:transcription factor complex; P:regulation of transcription, DNA-templated	-	IPR000792 (PRINTS); IPR000792 (SMART); IPR000792 (PFAM); IPR011991 (G3DSA:1,10,10,GENE3D); IPR000792 (PROSITE_PATTERNS); IPR000792 (PROSITE_PROFILES); IPR016032 (SUPERFAMILY)
0.544995	1.13934	Esp_Z_3837	upf0438 protein yife	112	Unassigned	20	9.4e-77	0.9765		-	-	-	IPR007335 (PFAM)
0.541395	1.52281	Esp_Z_4165	methyl-accepting chemotaxis protein i (serine chemoreceptor protein)	645	Motility and Chemotaxis	20	0	0.7635	3	C:GO:0016021; F:GO:0004871; P:GO:0007165	C:integral component of membrane; F:signal transducer activity; P:signal transduction	-	Coil (COILS); Coil (COILS); IPR003660 (SMART); IPR004089 (SMART); IPR003660 (PFAM); G3DSA:1,10,287,950 (GENE3D); IPR004089 (PFAM); PTHR32089 (PANTHER); PTHR32089:SF35 (PANTHER); NON_CYTOPLASMIC_DOMAIN (PHOBIUS); NON_CYTOPLASMIC_DOMAIN (PHOBIUS); TRANSMEMBRANE (PHOBIUS); CYTOPLASMIC_DOMAIN (PHOBIUS); TRANSMEMBRANE (PHOBIUS); IPR003660 (PROSITE_PROFILES); IPR004089 (PROSITE_PROFILES); SSF58104 (SUP…
0.524565	1.23538	Esp_Z_4805	guanylate kinase	207	Nucleosides and Nucleotides	20	6.3e-150	0.9765	3	F:GO:0004385; P:GO:0006163; P:GO:0006144	F:guanylate kinase activity; P:purine nucleotide metabolic process; P:purine nucleobase metabolic process	EC:2,7,4,8	IPR008145 (SMART); IPR027417 (G3DSA:3,40,50,GENE3D); IPR027417 (G3DSA:3,40,50,GENE3D); IPR008145 (PFAM); G3DSA:3,30,63,10 (GENE3D); IPR017665 (TIGRFAM); PTHR23117:SF13 (PANTHER); PTHR23117 (PANTHER); IPR020590 (PROSITE_PATTERNS); IPR008144 (PROSITE_PROFILES); IPR017665 (HAMAP); IPR027417 (SUPERFAMILY)
0.516318	0.962907	Esp_Z_1015	hypothetical protein	59	Unassigned	1	8.1e-24	0.83	0	-	-	-	no IPS match
0.510539	1.035	Esp_Z_3499	z-ring-associated protein	55	Cell Division and Cell Cycle	20	2.5e-30	0.961	3	C:GO:0005737; C:GO:0005886; P:GO:0000917	C:cytoplasm; C:plasma membrane; P:barrier septum assembly	-	Coil (COILS); IPR007838 (SUPERFAMILY)
0.510051	0.920876	Esp_Z_4669	sulfate abc transporter permease	247	Cofactors, Vitamins, Prosthetic Groups, Pigments	20	3.2e-131	0.9665	3	C:GO:0005886; C:GO:0016021; P:GO:0006810	C:plasma membrane; C:integral component of membrane; P:transport	-	IPR000515 (PFAM); IPR000515 (G3DSA:1,10,3720,GENE3D); PTHR30183 (PANTHER); CYTOPLASMIC_DOMAIN (PHOBIUS); TRANSMEMBRANE (PHOBIUS); TRANSMEMBRANE (PHOBIUS); NON_CYTOPLASMIC_DOMAIN (PHOBIUS); TRANSMEMBRANE (PHOBIUS); CYTOPLASMIC_DOMAIN (PHOBIUS); CYTOPLASMIC_DOMAIN (PHOBIUS); CYTOPLASMIC_DOMAIN (PHOBIUS); TRANSMEMBRANE (PHOBIUS); TRANSMEMBRANE (PHOBIUS); NON_CYTOPLASMIC_DOMAIN (PHOBIUS); TRANSMEMBRA…
0.49318	0.979578	Esp_Z_737	lipoate--protein ligase	213	Cofactors, Vitamins, Prosthetic Groups, Pigments	20	7.6e-143	0.8985	5	C:GO:0005737; F:GO:0016415; P:GO:0006464; P:GO:0009107; P:GO:0042967	C:cytoplasm; F:octanoyltransferase activity; P:cellular protein modification process; P:lipoate biosynthetic process; P:acyl-carrier-protein biosynthetic process	EC:2,3,1	G3DSA:3,90,1550,10 (GENE3D); IPR000544 (TIGRFAM); IPR000544 (PIRSF); IPR004143 (PFAM); PTHR10993 (PANTHER); IPR020605 (PROSITE_PATTERNS); PD006086 (PRODOM); IPR004143 (PROSITE_PROFILES); SSF55681 (SUPERFAMILY)
0.489073	1.4702	Esp_Z_4735	transposase	236	Unassigned	20	3.1e-131	0.907	2	F:GO:0003676; P:GO:0015074	F:nucleic acid binding; P:DNA integration	-	IPR012337 (G3DSA:3,30,420,GENE3D); IPR001584 (PFAM); PTHR32552:SF34 (PANTHER); PTHR32552 (PANTHER); IPR001584 (PROSITE_PROFILES); IPR012337 (SUPERFAMILY)
0.484868	0.980494	Esp_Z_992	membrane protein	299	Unassigned	20	1e-173	0.949		-	-	-	IPR005642 (PFAM); PTHR35804:SF1 (PANTHER); PTHR35804 (PANTHER); TRANSMEMBRANE (PHOBIUS); TRANSMEMBRANE (PHOBIUS); NON_CYTOPLASMIC_DOMAIN (PHOBIUS); CYTOPLASMIC_DOMAIN (PHOBIUS); CYTOPLASMIC_DOMAIN (PHOBIUS); TRANSMEMBRANE (PHOBIUS); CYTOPLASMIC_DOMAIN (PHOBIUS); NON_CYTOPLASMIC_DOMAIN (PHOBIUS); TRANSMEMBRANE (PHOBIUS); TRANSMEMBRANE (PHOBIUS); NON_CYTOPLASMIC_DOMAIN (PHOBIUS); NON_CYTOPLASMIC_DO…
0.483927	1.04189	Esp_Z_4393	membrane protein	347	Cell Wall and Capsule	20	0	0.8965		-	-	-	IPR017039 (PFAM); IPR005274 (TIGRFAM); PTHR30213:SF1 (PANTHER); PTHR30213 (PANTHER); CYTOPLASMIC_DOMAIN (PHOBIUS); NON_CYTOPLASMIC_DOMAIN (PHOBIUS); NON_CYTOPLASMIC_DOMAIN (PHOBIUS); CYTOPLASMIC_DOMAIN (PHOBIUS); TRANSMEMBRANE (PHOBIUS); TRANSMEMBRANE (PHOBIUS); TRANSMEMBRANE (PHOBIUS); TRANSMEMBRANE (PHOBIUS); NON_CYTOPLASMIC_DOMAIN (PHOBIUS); TRANSMEMBRANE (PHOBIUS); CYTOPLASMIC_DOMAIN (PHOBIUS…
0.48209	1.52633	Esp_Z_4161	histidine kinase	81	Stress Response	20	9e-48	0.718	2	P:GO:0042710; P:GO:0071229	P:biofilm formation; P:cellular response to acid chemical	-	IPR024753 (PFAM); IPR024753 (PRODOM)
0.466996	0.937099	Esp_Z_339	psb32 and molo-1 founding s of phosphatase family protein	301	Unassigned	20	1.6e-148	0.776		-	-	-	IPR007621 (PFAM); PTHR30373 (PANTHER); PTHR30373:SF2 (PANTHER); CYTOPLASMIC_DOMAIN (PHOBIUS); CYTOPLASMIC_DOMAIN (PHOBIUS); NON_CYTOPLASMIC_DOMAIN (PHOBIUS); NON_CYTOPLASMIC_DOMAIN (PHOBIUS); TRANSMEMBRANE (PHOBIUS); TRANSMEMBRANE (PHOBIUS); TRANSMEMBRANE (PHOBIUS); TMhelix (TMHMM); TMhelix (TMHMM); TMhelix (TMHMM)
0.457613	0.976043	Esp_Z_4765	---NA---	39	Unassigned	0	-	-		-	-	-	no IPS match
0.452406	0.980208	Esp_Z_4107	plasmid replication region dna-binding family protein	152	DNA Metabolism	20	8.6e-36	0.765	1	F:GO:0003677	F:DNA binding	-	Coil (COILS); IPR021104 (PFAM); SIGNAL_PEPTIDE (PHOBIUS); SIGNAL_PEPTIDE_N_REGION (PHOBIUS); SIGNAL_PEPTIDE_C_REGION (PHOBIUS); SIGNAL_PEPTIDE_H_REGION (PHOBIUS); NON_CYTOPLASMIC_DOMAIN (PHOBIUS); SignalP-noTM (SIGNALP_EUK)
0.450612	-1.08236	Esp_Z_3673	---NA---	37	Unassigned	0	-	-		-	-	-	no IPS match
0.430519	1.41769	Esp_Z_751	arginine transporter atp-binding subunit	241	Amino Acids and Derivatives	20	2.2e-164	0.9855	4	C:GO:0043190; F:GO:0005524; F:GO:0015424; P:GO:0003333	C:ATP-binding cassette (ABC) transporter complex; F:ATP binding; F:amino acid-transporting ATPase activity; P:amino acid transmembrane transport	EC:3,6,1; EC:3,6,1,3; EC:3,6,1,15	IPR003593 (SMART); IPR030679 (PIRSF); IPR003439 (PFAM); IPR027417 (G3DSA:3,40,50,GENE3D); PTHR24220 (PANTHER); IPR030206 (PTHR24220:PANTHER); IPR017871 (PROSITE_PATTERNS); IPR003439 (PROSITE_PROFILES); IPR027417 (SUPERFAMILY)
0.411617	1.13753	Esp_Z_2218	MULTISPECIES: hypothetical protein	63	Unassigned	20	1.3e-37	0.9595		-	-	-	IPR009954 (PFAM); SIGNAL_PEPTIDE_H_REGION (PHOBIUS); SIGNAL_PEPTIDE_N_REGION (PHOBIUS); SIGNAL_PEPTIDE (PHOBIUS); NON_CYTOPLASMIC_DOMAIN (PHOBIUS); SIGNAL_PEPTIDE_C_REGION (PHOBIUS); SignalP-noTM (SIGNALP_EUK)
0.393075	-0.98355	Esp_Z_1384	cytoplasmic protein	91	Unassigned	20	1.5e-59	0.961		-	-	-	IPR009749 (PFAM)
0.387971	-1.06836	Esp_Z_4992	---NA---	38	Unassigned	0	-	-		-	-	-	no IPS match
0.385912	1.4087	Esp_Z_722	---NA---	40	Unassigned	0	-	-		-	-	-	no IPS match
0.37852	-0.983788	Esp_Z_93	---NA---	49	Unassigned	0	-	-		-	-	-	no IPS match
0.332749	0.973784	Esp_Z_1559	electron transport complex protein rnfa	193	Respiration	20	3e-118	0.9895	4	C:GO:0005886; C:GO:0016021; F:GO:0016491; P:GO:0022900	C:plasma membrane; C:integral component of membrane; F:oxidoreductase activity; P:electron transport chain	-	IPR003667 (PFAM); IPR011293 (TIGRFAM); IPR003667 (PIRSF); PTHR30335:SF0 (PANTHER); PTHR30335 (PANTHER); NON_CYTOPLASMIC_DOMAIN (PHOBIUS); TRANSMEMBRANE (PHOBIUS); TRANSMEMBRANE (PHOBIUS); TRANSMEMBRANE (PHOBIUS); NON_CYTOPLASMIC_DOMAIN (PHOBIUS); CYTOPLASMIC_DOMAIN (PHOBIUS); CYTOPLASMIC_DOMAIN (PHOBIUS); NON_CYTOPLASMIC_DOMAIN (PHOBIUS); TRANSMEMBRANE (PHOBIUS); NON_CYTOPLASMIC_DOMAIN (PHOBIUS);…
0.330292	1.35355	Esp_Z_3291	recombination regulator	143	DNA Metabolism	20	6.6e-101	0.916	2	C:GO:0005737; P:GO:0006282	C:cytoplasm; P:regulation of DNA repair	-	IPR011991 (G3DSA:1,10,10,GENE3D); IPR011991 (G3DSA:1,10,10,GENE3D); IPR003783 (PFAM); IPR011991 (G3DSA:1,10,10,GENE3D); PTHR33602:SF1 (PANTHER); PTHR33602 (PANTHER)
0.316637	0.927013	Esp_Z_4597	methionyl-trna formyltransferase	314	Protein Metabolism	20	0	0.9405	6	F:GO:0004479; F:GO:0008168; P:GO:0006555; P:GO:0009058; P:GO:0046653; P:GO:0071951	F:methionyl-tRNA formyltransferase activity; F:methyltransferase activity; P:methionine metabolic process; P:biosynthetic process; P:tetrahydrofolate metabolic process; P:conversion of methionyl-tRNA to N-formyl-methionyl-tRNA	EC:2,1,2,9	IPR005793 (G3DSA:3,10,25,GENE3D); IPR002376 (G3DSA:3,40,50,GENE3D); IPR005794 (TIGRFAM); IPR005793 (PFAM); IPR002376 (PFAM); IPR015518 (PANTHER); IPR001555 (PROSITE_PATTERNS); IPR005794 (HAMAP); IPR002376 (SUPERFAMILY); IPR011034 (SUPERFAMILY)
0.308664	1.38432	Esp_Z_1948	gtp cyclohydrolase	195	Cofactors, Vitamins, Prosthetic Groups, Pigments	20	3e-140	0.976	4	F:GO:0003935; F:GO:0005525; F:GO:0008270; P:GO:0009231	F:GTP cyclohydrolase II activity; F:GTP binding; F:zinc ion binding; P:riboflavin biosynthetic process	EC:3,5,4; EC:3,5,4,25	IPR000926 (TIGRFAM); PF00925 (PFAM); PTHR21327:SF14 (PANTHER); PTHR21327 (PANTHER); IPR000926 (HAMAP); SSF142695 (SUPERFAMILY)
0.302135	0.95894	Esp_Z_1425	50s ribosomal protein l35	65	Protein Metabolism; Virulence, Disease and Defense	20	4.4e-20	0.972	5	C:GO:0005840; C:GO:0016023; F:GO:0003735; P:GO:0006412; P:GO:0042254	C:ribosome; C:cytoplasmic membrane-bounded vesicle; F:structural constituent of ribosome; P:translation; P:ribosome biogenesis	-	IPR001706 (PRINTS); IPR021137 (PFAM); IPR001706 (TIGRFAM); PTHR33343 (PANTHER); IPR018265 (PROSITE_PATTERNS); SSF143034 (SUPERFAMILY)
0.293145	1.07984	Esp_Z_529	thiamin pyrimidine pyrophosphate hydrolase	272	Nucleosides and Nucleotides	20	0	0.889	2	F:GO:0016818; P:GO:0008152	F:hydrolase activity, acting on acid anhydrides, in phosphorus-containing anhydrides; P:metabolic process	-	G3DSA:3,30,1240,10 (GENE3D); IPR000150 (TIGRFAM); IPR006379 (TIGRFAM); IPR023214 (G3DSA:3,40,50,GENE3D); IPR023214 (PFAM); PTHR10000:SF21 (PANTHER); PTHR10000 (PANTHER); IPR000150 (PROSITE_PATTERNS); PS01229 (PROSITE_PATTERNS); IPR023938 (HAMAP); IPR023214 (SUPERFAMILY)
0.286144	1.10621	Esp_Z_2197	---NA---	46	Unassigned	0	-	-		-	-	-	no IPS match
0.279673	1.17506	Esp_Z_1205	flagellar basal body rod protein	134	Motility and Chemotaxis	20	1.8e-89	0.9905	2	C:GO:0030694; P:GO:0071973	C:bacterial-type flagellum basal body, rod; P:bacterial-type flagellum-dependent cell motility	-	IPR001444 (PFAM); IPR010930 (PFAM); IPR006299 (TIGRFAM); PTHR30435:SF2 (PANTHER); PTHR30435 (PANTHER); IPR019776 (PROSITE_PATTERNS)
0.276135	-0.907301	Esp_Z_879	membrane protein	368	Membrane Transport	20	0	0.9525	2	C:GO:0016020; P:GO:0006810	C:membrane; P:transport	-	IPR000412 (PRINTS); PF12698 (PFAM); IPR000515 (G3DSA:1,10,3720,GENE3D); PTHR30294 (PANTHER); PTHR30294:SF15 (PANTHER); TRANSMEMBRANE (PHOBIUS); TRANSMEMBRANE (PHOBIUS); CYTOPLASMIC_DOMAIN (PHOBIUS); TRANSMEMBRANE (PHOBIUS); CYTOPLASMIC_DOMAIN (PHOBIUS); TRANSMEMBRANE (PHOBIUS); NON_CYTOPLASMIC_DOMAIN (PHOBIUS); TRANSMEMBRANE (PHOBIUS); NON_CYTOPLASMIC_DOMAIN (PHOBIUS); CYTOPLASMIC_DOMAIN (PHOBIUS…
0.271844	0.853853	Esp_Z_4011	diacylglycerol kinase	122	Fatty Acids, Lipids, and Isoprenoids	20	8.5e-64	0.947	6	C:GO:0016020; F:GO:0004143; P:GO:0008654; P:GO:0016310; P:GO:0009395; P:GO:0046486	C:membrane; F:diacylglycerol kinase activity; P:phospholipid biosynthetic process; P:phosphorylation; P:phospholipid catabolic process; P:glycerolipid metabolic process	EC:2,7,1,107	G3DSA:1,10,3830,10 (GENE3D); IPR000829 (PFAM); PTHR34299 (PANTHER); PTHR34299:SF1 (PANTHER); IPR000829 (PROSITE_PATTERNS); CYTOPLASMIC_DOMAIN (PHOBIUS); NON_CYTOPLASMIC_DOMAIN (PHOBIUS); CYTOPLASMIC_DOMAIN (PHOBIUS); NON_CYTOPLASMIC_DOMAIN (PHOBIUS); TRANSMEMBRANE (PHOBIUS); TRANSMEMBRANE (PHOBIUS); TRANSMEMBRANE (PHOBIUS); TMhelix (TMHMM); TMhelix (TMHMM)
0.256989	0.792522	Esp_Z_4177	30s ribosomal protein s18	75	Protein Metabolism	20	3.9e-46	0.979	8	C:GO:0016023; C:GO:0022627; F:GO:0003735; F:GO:0005515; F:GO:0048027; F:GO:0070181; P:GO:0006412; P:GO:0042254	C:cytoplasmic membrane-bounded vesicle; C:cytosolic small ribosomal subunit; F:structural constituent of ribosome; F:protein binding; F:mRNA 5'-UTR binding; F:small ribosomal subunit rRNA binding; P:translation; P:ribosome biogenesis	-	IPR001648 (PRINTS); IPR001648 (PFAM); IPR001648 (G3DSA:4,10,640,GENE3D); IPR001648 (TIGRFAM); PTHR13479 (PANTHER); IPR018275 (PROSITE_PATTERNS); IPR001648 (PRODOM); IPR001648 (SUPERFAMILY)
0.231655	1.16859	Esp_Z_4666	transporter	141	Cofactors, Vitamins, Prosthetic Groups, Pigments	20	1.2e-84	0.82	7	C:GO:0043190; F:GO:0003677; F:GO:0005524; F:GO:0016820; F:GO:0030151; P:GO:0008152; P:GO:0055085	C:ATP-binding cassette (ABC) transporter complex; F:DNA binding; F:ATP binding; F:hydrolase activity, acting on acid anhydrides, catalyzing transmembrane movement of substances; F:molybdenum ion binding; P:metabolic process; P:transmembrane transport	-	IPR005116 (PFAM); IPR004606 (TIGRFAM); G3DSA:2,40,50,100 (GENE3D); IPR008995 (SUPERFAMILY); IPR008995 (SUPERFAMILY)
0.184198	2.67197	Esp_Z_3242	dna-directed rna polymerase sigma-70 factor	169	RNA Metabolism	20	2.3e-81	0.823	7	F:GO:0003677; F:GO:0003700; F:GO:0016987; P:GO:0006352; P:GO:0006355; C:GO:0005667; P:GO:0045449	F:DNA binding; F:transcription factor activity, sequence-specific DNA binding; F:sigma factor activity; P:DNA-templated transcription, initiation; P:regulation of transcription, DNA-templated; C:transcription factor complex; P:regulation of transcription, DNA-templated	-	IPR014284 (TIGRFAM); IPR007627 (PFAM); IPR011991 (G3DSA:1,10,10,GENE3D); G3DSA:1,10,1740,10 (GENE3D); IPR013249 (PFAM); PTHR30173 (PANTHER); IPR013324 (SUPERFAMILY); IPR013325 (SUPERFAMILY)
0.153803	1.13513	Esp_Z_4713	---NA---	43	Unassigned	0	-	-		-	-	-	no IPS match
0.151873	-0.828619	Esp_Z_1271	---NA---	49	Unassigned	0	-	-		-	-	-	no IPS match
0.113843	0.931728	Esp_Z_4558	30s ribosomal protein s12	124	Protein Metabolism	20	2.5e-83	0.9975	4	C:GO:0015935; F:GO:0003735; P:GO:0006412; P:GO:0042254	C:small ribosomal subunit; F:structural constituent of ribosome; P:translation; P:ribosome biogenesis	-	IPR005679 (PRINTS); IPR012340 (G3DSA:2,40,50,GENE3D); IPR006032 (PFAM); IPR005679 (TIGRFAM); IPR006032 (PIRSF); IPR006032 (PANTHER); IPR006032 (PROSITE_PATTERNS); IPR005679 (HAMAP); IPR012340 (SUPERFAMILY)
0.0984188	-1.87529	Esp_Z_2609	s-formylglutathione hydrolase	278	Stress Response	20	0	0.931	3	F:GO:0018738; P:GO:0046294; P:GO:0015947	F:S-formylglutathione hydrolase activity; P:formaldehyde catabolic process; P:methane metabolic process	EC:3,1,2,12	IPR000801 (PFAM); IPR029058 (G3DSA:3,40,50,GENE3D); IPR014186 (TIGRFAM); IPR014186 (PANTHER); IPR029058 (SUPERFAMILY)
-0.0687499	0.849954	Esp_Z_2340	---NA---	87	Unassigned	0	-	-		-	-	-	no IPS match
-0.092135	1.21813	Esp_Z_892	---NA---	44	Unassigned	0	-	-		-	-	-	no IPS match
-0.0981995	1.03116	Esp_Z_3868	udp-n-acetyl-d-mannosaminuronic acid transferase	246	Protein Metabolism	20	8.9e-159	0.917	2	F:GO:0047241; P:GO:0009246	F:lipopolysaccharide N-acetylmannosaminouronosyltransferase activity; P:enterobacterial common antigen biosynthetic process	EC:2,4,1,180	IPR004629 (PFAM); IPR004629 (TIGRFAM); PTHR34136 (PANTHER); PTHR34136:SF1 (PANTHER)
-0.104984	0.787186	Esp_Z_1642	l-lactate dehydrogenase	314	Carbohydrates	20	0	0.925	6	C:GO:0005737; F:GO:0004459; P:GO:0006094; P:GO:0006096; P:GO:0006534; P:GO:0055114	C:cytoplasm; F:L-lactate dehydrogenase activity; P:gluconeogenesis; P:glycolytic process; P:cysteine metabolic process; P:oxidation-reduction process	EC:1,1,1,27	IPR001557 (PRINTS); IPR015955 (G3DSA:3,90,110,GENE3D); G3DSA:3,40,50,720 (GENE3D); IPR001236 (PFAM); IPR022383 (PFAM); IPR011304 (TIGRFAM); IPR001557 (PIRSF); IPR001557 (PANTHER); PTHR11540:SF3 (PANTHER); IPR018177 (PROSITE_PATTERNS); IPR011304 (HAMAP); IPR015955 (SUPERFAMILY); IPR016040 (SUPERFAMILY)
-0.111149	-0.953297	Esp_Z_4661	family transcriptional regulator	296	RNA Metabolism	20	1.4e-173	0.77	5	F:GO:0003677; F:GO:0003700; P:GO:0006355; C:GO:0005667; P:GO:0045449	F:DNA binding; F:transcription factor activity, sequence-specific DNA binding; P:regulation of transcription, DNA-templated; C:transcription factor complex; P:regulation of transcription, DNA-templated	-	IPR000847 (PFAM); G3DSA:3,40,190,10 (GENE3D); IPR011991 (G3DSA:1,10,10,GENE3D); IPR005119 (PFAM); G3DSA:3,40,190,10 (GENE3D); PTHR30419:SF2 (PANTHER); PTHR30419 (PANTHER); IPR000847 (PROSITE_PROFILES); SSF53850 (SUPERFAMILY); SSF46785 (SUPERFAMILY)
-0.111381	1.15272	Esp_Z_1787	class a beta-lactamase	289	Virulence, Disease and Defense	20	1.4e-179	0.853	4	F:GO:0008800; P:GO:0030655; P:GO:0046677; P:GO:0042318	F:beta-lactamase activity; P:beta-lactam antibiotic catabolic process; P:response to antibiotic; P:penicillin biosynthetic process	EC:3,5,2,6	IPR000871 (PRINTS); IPR012338 (G3DSA:3,40,710,GENE3D); PF13354 (PFAM); PTHR35333:SF2 (PANTHER); PTHR35333 (PANTHER); IPR023650 (PROSITE_PATTERNS); SIGNAL_PEPTIDE (PHOBIUS); SIGNAL_PEPTIDE_C_REGION (PHOBIUS); SIGNAL_PEPTIDE_H_REGION (PHOBIUS); NON_CYTOPLASMIC_DOMAIN (PHOBIUS); SIGNAL_PEPTIDE_N_REGION (PHOBIUS); SignalP-noTM (SIGNALP_EUK); SignalP-noTM (SIGNALP_GRAM_NEGATIVE); SignalP-TM (SIGNALP_G…
-0.143056	-1.00064	Esp_Z_311	hypothetical protein, partial	38	Unassigned	3	1.3e-05	0.7133		-	-	-	no IPS match
-0.166181	1.25677	Esp_Z_4737	hypothetical protein	42	Unassigned	1	2.6e-11	0.92		-	-	-	no IPS match
-0.16783	0.811691	Esp_Z_2940	dna polymerase iii subunit epsilon	71	DNA Metabolism	20	5e-43	0.969	1	C:GO:0016023	C:cytoplasmic membrane-bounded vesicle	-	IPR024530 (PFAM); PTHR40613 (PANTHER); PTHR40613:SF1 (PANTHER); IPR024530 (PRODOM)
-0.187497	0.842765	Esp_Z_4507	hsp33-like chaperonin	292	Protein Metabolism	20	0	0.9555	3	C:GO:0005737; F:GO:0051082; P:GO:0006457	C:cytoplasm; F:unfolded protein binding; P:protein folding	-	IPR016153 (G3DSA:3,55,30,GENE3D); IPR000397 (PFAM); IPR023212 (G3DSA:1,10,287,GENE3D); IPR000397 (PIRSF); IPR016154 (G3DSA:3,90,1280,GENE3D); PTHR30111 (PANTHER); PTHR30111:SF1 (PANTHER); IPR016153 (SUPERFAMILY); IPR016154 (SUPERFAMILY)
-0.194036	1.08157	Esp_Z_3615	hypothetical protein	608	Unassigned	20	0	0.8705		-	-	-	IPR016624 (PFAM); IPR016624 (PIRSF); PTHR35339 (PANTHER); PTHR35339:SF1 (PANTHER)
-0.215399	-0.784942	Esp_Z_514	muropeptide transporter	491	Cell Wall and Capsule	20	0	0.9385	2	C:GO:0016021; P:GO:0055085	C:integral component of membrane; P:transmembrane transport	-	G3DSA:1,20,1250,20 (GENE3D); G3DSA:1,20,1250,20 (GENE3D); IPR004752 (TIGRFAM); IPR011701 (PFAM); PTHR12778 (PANTHER); NON_CYTOPLASMIC_DOMAIN (PHOBIUS); CYTOPLASMIC_DOMAIN (PHOBIUS); TRANSMEMBRANE (PHOBIUS); CYTOPLASMIC_DOMAIN (PHOBIUS); TRANSMEMBRANE (PHOBIUS); TRANSMEMBRANE (PHOBIUS); TRANSMEMBRANE (PHOBIUS); TRANSMEMBRANE (PHOBIUS); NON_CYTOPLASMIC_DOMAIN (PHOBIUS); TRANSMEMBRANE (PHOBIUS); TRA…
-0.229974	0.840908	Esp_Z_3706	cell division protein fic	332	DNA Metabolism	20	0	0.829	1	P:GO:0051301	P:cell division	-	IPR011991 (G3DSA:1,10,10,GENE3D); IPR003812 (PFAM); IPR003812 (G3DSA:1,10,3290,GENE3D); IPR013196 (PFAM); PTHR13504 (PANTHER); IPR003812 (PROSITE_PROFILES); IPR003812 (SUPERFAMILY); SSF46785 (SUPERFAMILY)
-0.248152	-1.62943	Esp_Z_2549	fructose-bisphosphate aldolase	350	Carbohydrates	20	0	0.97	8	F:GO:0004332; P:GO:0006000; P:GO:0006013; P:GO:0006020; P:GO:0006094; P:GO:0006096; P:GO:0006098; P:GO:0015976	F:fructose-bisphosphate aldolase activity; P:fructose metabolic process; P:mannose metabolic process; P:inositol metabolic process; P:gluconeogenesis; P:glycolytic process; P:pentose-phosphate shunt; P:carbon utilization	EC:4,1,2,13	IPR002915 (PFAM); IPR013785 (G3DSA:3,20,20,GENE3D); SSF51569 (SUPERFAMILY)
-0.259515	1.22635	Esp_Z_3315	lipoprotein	86	Unassigned	20	7.7e-50	0.6695		-	-	-	no IPS match
-0.260712	1.12215	Esp_Z_386	---NA---	46	Unassigned	0	-	-		-	-	-	IPR029060 (G3DSA:3,40,50,GENE3D); IPR029060 (SUPERFAMILY)
-0.29547	1.46313	Esp_Z_5008	hypothetical protein GKAS_00983	66	Unassigned	1	1.2e-06	0.72		-	-	-	no IPS match
-0.303077	-0.931111	Esp_Z_2006	---NA---	36	Unassigned	0	-	-		-	-	-	no IPS match
-0.31393	0.93342	Esp_Z_5044	hypothetical protein	135	Unassigned	20	3.9e-92	0.863		-	-	-	no IPS match
-0.340084	0.952775	Esp_Z_4191	hypothetical protein	174	Unassigned	20	3.2e-122	0.9395		-	-	-	IPR006513 (PFAM); IPR006513 (TIGRFAM)
-0.341469	-1.20925	Esp_Z_762	uncharacterised protein	196	Unassigned	20	1.2e-120	0.6635		-	-	-	NON_CYTOPLASMIC_DOMAIN (PHOBIUS); CYTOPLASMIC_DOMAIN (PHOBIUS); CYTOPLASMIC_DOMAIN (PHOBIUS); NON_CYTOPLASMIC_DOMAIN (PHOBIUS); TRANSMEMBRANE (PHOBIUS); TRANSMEMBRANE (PHOBIUS); TRANSMEMBRANE (PHOBIUS); CYTOPLASMIC_DOMAIN (PHOBIUS); TRANSMEMBRANE (PHOBIUS); TMhelix (TMHMM); TMhelix (TMHMM); TMhelix (TMHMM); TMhelix (TMHMM)
-0.345396	-1.03962	Esp_Z_4251	---NA---	48	Unassigned	0	-	-		-	-	-	no IPS match
-0.387538	1.21254	Esp_Z_2887	---NA---	52	Unassigned	0	-	-		-	-	-	no IPS match
-0.390358	1.04282	Esp_Z_4010	glycerol-3-phosphate acyltransferase	806	Fatty Acids, Lipids, and Isoprenoids	20	0	0.97	4	C:GO:0005886; F:GO:0004366; P:GO:0016024; P:GO:0042967	C:plasma membrane; F:glycerol-3-phosphate O-acyltransferase activity; P:CDP-diacylglycerol biosynthetic process; P:acyl-carrier-protein biosynthetic process	EC:2,3,1,15; EC:2,3,1	IPR002123 (SMART); IPR022284 (PIRSF); IPR002123 (PFAM); IPR028354 (TIGRFAM); IPR028354 (PIRSF); PTHR12563:SF14 (PANTHER); IPR022284 (PANTHER); SSF69593 (SUPERFAMILY)
-0.397365	-0.97854	Esp_Z_4563	type iv leader peptidase family protein	74	Membrane Transport	20	1.4e-41	0.782	2	C:GO:0016020; F:GO:0004190	C:membrane; F:aspartic-type endopeptidase activity	EC:3,4,23	IPR014032 (PRINTS); IPR000045 (PFAM); PTHR30487 (PANTHER); TRANSMEMBRANE (PHOBIUS); CYTOPLASMIC_DOMAIN (PHOBIUS); NON_CYTOPLASMIC_DOMAIN (PHOBIUS); TRANSMEMBRANE (PHOBIUS); NON_CYTOPLASMIC_DOMAIN (PHOBIUS); PS51257 (PROSITE_PROFILES); TMhelix (TMHMM); TMhelix (TMHMM)
-0.409159	-0.795352	Esp_Z_358	peptide abc transporter atpase	355	Membrane Transport	20	0	0.9445	6	C:GO:0016020; F:GO:0005524; F:GO:0015197; F:GO:0016887; P:GO:0008152; P:GO:0015833	C:membrane; F:ATP binding; F:peptide transporter activity; F:ATPase activity; P:metabolic process; P:peptide transport	EC:3,6,1; EC:3,6,1,3; EC:3,6,1,15	IPR003593 (SMART); IPR013563 (TIGRFAM); IPR013563 (PFAM); IPR003439 (PFAM); IPR027417 (G3DSA:3,40,50,GENE3D); PTHR24220 (PANTHER); PTHR24220:SF336 (PANTHER); IPR017871 (PROSITE_PATTERNS); IPR003439 (PROSITE_PROFILES); IPR027417 (SUPERFAMILY)
-0.417963	0.932623	Esp_Z_1597	---NA---	131	Stress Response	0	-	-	2	C:GO:0042597; P:GO:0010447	C:periplasmic space; P:response to acidic pH	-	Coil (COILS); IPR009435 (PFAM); SIGNAL_PEPTIDE (PHOBIUS); SIGNAL_PEPTIDE_N_REGION (PHOBIUS); NON_CYTOPLASMIC_DOMAIN (PHOBIUS); SIGNAL_PEPTIDE_C_REGION (PHOBIUS); SIGNAL_PEPTIDE_H_REGION (PHOBIUS); IPR023497 (HAMAP); SignalP-noTM (SIGNALP_EUK); SignalP-TM (SIGNALP_GRAM_POSITIVE); SignalP-noTM (SIGNALP_GRAM_NEGATIVE)
-0.426512	-1.01889	Esp_Z_986	nad -dependent oxidoreductase	471	Respiration	20	0	0.886	2	F:GO:0003824; F:GO:0050662	F:catalytic activity; F:coenzyme binding	-	IPR001509 (PFAM); IPR021295 (PFAM); G3DSA:3,40,50,720 (GENE3D); PTHR10366:SF439 (PANTHER); PTHR10366 (PANTHER); PTHR10366 (PANTHER); PTHR10366:SF439 (PANTHER); TRANSMEMBRANE (PHOBIUS); CYTOPLASMIC_DOMAIN (PHOBIUS); NON_CYTOPLASMIC_DOMAIN (PHOBIUS); SSF55961 (SUPERFAMILY); IPR016040 (SUPERFAMILY); TMhelix (TMHMM)
-0.440916	1.15406	Esp_Z_4681	hypothetical protein HMPREF9540_03460	50	Unassigned	1	4.6e-09	0.93		-	-	-	no IPS match
-0.456276	-2.06083	Esp_Z_833	zinc transporter	310	Virulence, Disease and Defense	20	0	0.902	4	C:GO:0016021; F:GO:0008324; P:GO:0006812; P:GO:0055085	C:integral component of membrane; F:cation transmembrane transporter activity; P:cation transport; P:transmembrane transport	-	IPR002524 (PFAM); IPR027469 (G3DSA:1,20,1510,GENE3D); IPR002524 (TIGRFAM); IPR002524 (PANTHER); PTHR11562:SF17 (PANTHER); CYTOPLASMIC_DOMAIN (PHOBIUS); NON_CYTOPLASMIC_DOMAIN (PHOBIUS); CYTOPLASMIC_DOMAIN (PHOBIUS); NON_CYTOPLASMIC_DOMAIN (PHOBIUS); TRANSMEMBRANE (PHOBIUS); TRANSMEMBRANE (PHOBIUS); CYTOPLASMIC_DOMAIN (PHOBIUS); TRANSMEMBRANE (PHOBIUS); CYTOPLASMIC_DOMAIN (PHOBIUS); TRANSMEMBRANE …
-0.476792	1.16313	Esp_Z_1635	multiple antibiotic resistance protein	71	Virulence, Disease and Defense	20	2.1e-44	0.7875		-	-	-	IPR025732 (PFAM); NON_CYTOPLASMIC_DOMAIN (PHOBIUS); SIGNAL_PEPTIDE_N_REGION (PHOBIUS); SIGNAL_PEPTIDE_C_REGION (PHOBIUS); SIGNAL_PEPTIDE (PHOBIUS); SIGNAL_PEPTIDE_H_REGION (PHOBIUS); IPR025732 (PRODOM); SignalP-noTM (SIGNALP_GRAM_NEGATIVE); SignalP-noTM (SIGNALP_EUK); SignalP-TM (SIGNALP_GRAM_POSITIVE)
-0.493227	-0.84269	Esp_Z_1195	---NA---	42	Unassigned	0	-	-		-	-	-	no IPS match
-0.504139	0.801983	Esp_Z_5029	hypothetical protein EDP2_3259	57	Unassigned	13	3.8e-32	0.6869		-	-	-	no IPS match
-0.533074	-0.910112	Esp_Z_793	potassium-transporting atpase subunit b	682	Potassium metabolism	20	0	0.9695	5	C:GO:0016021; F:GO:0005524; F:GO:0008556; F:GO:0046872; P:GO:0006813	C:integral component of membrane; F:ATP binding; F:potassium-transporting ATPase activity; F:metal ion binding; P:potassium ion transport	EC:3,6,1; EC:3,6,1,3; EC:3,6,3,12; EC:3,6,1,15	IPR001757 (PRINTS); IPR008250 (G3DSA:2,70,150,GENE3D); IPR001757 (TIGRFAM); IPR006391 (TIGRFAM); IPR008250 (PFAM); IPR023214 (G3DSA:3,40,50,GENE3D); IPR023214 (PFAM); IPR023299 (G3DSA:3,40,1110,GENE3D); PTHR24093 (PANTHER); PTHR24093:SF49 (PANTHER); PTHR24093 (PANTHER); IPR018303 (PROSITE_PATTERNS); TRANSMEMBRANE (PHOBIUS); TRANSMEMBRANE (PHOBIUS); NON_CYTOPLASMIC_DOMAIN (PHOBIUS); TRANSMEMBRANE …
-0.53589	0.808346	Esp_Z_3653	protein phage	215	Unassigned	20	2.3e-138	0.8735		-	-	-	IPR006531 (G3DSA:2,40,50,GENE3D); SSF69255 (SUPERFAMILY)
-0.588951	-0.843406	Esp_Z_1852	protein ydcf	266	Unassigned	20	0	0.8005		-	-	-	IPR014729 (G3DSA:3,40,50,GENE3D); IPR003848 (PFAM); PTHR30336 (PANTHER); PTHR30336:SF4 (PANTHER)
-0.598201	-0.820579	Esp_Z_4647	integrase	332	DNA Metabolism	20	0	0.842	3	F:GO:0003677; P:GO:0006310; P:GO:0015074	F:DNA binding; P:DNA recombination; P:DNA integration	-	IPR013762 (G3DSA:1,10,443,GENE3D); IPR023109 (G3DSA:1,10,150,GENE3D); IPR004107 (PFAM); IPR002104 (PFAM); PTHR30349 (PANTHER); PTHR30349:SF5 (PANTHER); IPR011010 (SUPERFAMILY)
-0.616473	-0.811473	Esp_Z_2029	histidine kinase	196	Amino Acids and Derivatives	20	1.1e-135	0.839	7	C:GO:0005622; C:GO:0016021; F:GO:0000155; F:GO:0046983; P:GO:0000160; P:GO:0023014; C:GO:0009365	C:intracellular; C:integral component of membrane; F:phosphorelay sensor kinase activity; F:protein dimerization activity; P:phosphorelay signal transduction system; P:signal transduction by protein phosphorylation; C:protein histidine kinase complex	EC:2,7,3; EC:2,7,13,3	IPR003594 (G3DSA:3,30,565,GENE3D); IPR003594 (PFAM); PTHR24421 (PANTHER); PTHR24421:SF23 (PANTHER); IPR003594 (SUPERFAMILY)
-0.631372	-0.976451	Esp_Z_949	hydroxyacid dehydrogenase	349	Cofactors, Vitamins, Prosthetic Groups, Pigments; Fatty Acids, Lipids, and Isoprenoids; Carbohydrates	20	0	0.934	3	F:GO:0008270; F:GO:0016491; P:GO:0055114	F:zinc ion binding; F:oxidoreductase activity; P:oxidation-reduction process	-	IPR020843 (SMART); IPR013149 (PFAM); G3DSA:3,40,50,720 (GENE3D); IPR011032 (G3DSA:3,90,180,GENE3D); IPR013154 (PFAM); IPR002085 (PANTHER); PTHR11695:SF582 (PANTHER); IPR002328 (PROSITE_PATTERNS); IPR029752 (PROSITE_PATTERNS); IPR011032 (SUPERFAMILY); IPR016040 (SUPERFAMILY)
-0.63185	-1.77542	Esp_Z_1172	lipoprotein	72	Unassigned	20	7.7e-44	0.9525		-	-	-	IPR010780 (PFAM); SIGNAL_PEPTIDE_H_REGION (PHOBIUS); SIGNAL_PEPTIDE_N_REGION (PHOBIUS); CYTOPLASMIC_DOMAIN (PHOBIUS); SIGNAL_PEPTIDE (PHOBIUS); TRANSMEMBRANE (PHOBIUS); SIGNAL_PEPTIDE_C_REGION (PHOBIUS); NON_CYTOPLASMIC_DOMAIN (PHOBIUS); SignalP-TM (SIGNALP_GRAM_POSITIVE); SignalP-TM (SIGNALP_EUK)
-0.657329	1.22582	Esp_Z_3993	---NA---	51	Unassigned	0	-	-		-	-	-	no IPS match
-0.686865	-1.10228	Esp_Z_3771	fe-s oxidoreductase	308	Cofactors, Vitamins, Prosthetic Groups, Pigments	20	0	0.93	2	F:GO:0003824; F:GO:0051536	F:catalytic activity; F:iron-sulfur cluster binding	-	IPR006638 (SMART); IPR007197 (PFAM); IPR023404 (G3DSA:3,80,30,GENE3D); IPR032432 (PFAM); IPR005911 (TIGRFAM); PTHR11135 (PANTHER); PTHR11135:SF1 (PANTHER); SSF102114 (SUPERFAMILY)
-0.744419	-0.872301	Esp_Z_3367	family transcriptional regulator	301	RNA Metabolism	20	0	0.864	5	F:GO:0003677; F:GO:0003700; P:GO:0006355; C:GO:0005667; P:GO:0045449	F:DNA binding; F:transcription factor activity, sequence-specific DNA binding; P:regulation of transcription, DNA-templated; C:transcription factor complex; P:regulation of transcription, DNA-templated	-	IPR000847 (PFAM); G3DSA:3,40,190,10 (GENE3D); G3DSA:3,40,190,10 (GENE3D); IPR005119 (PFAM); IPR011991 (G3DSA:1,10,10,GENE3D); PTHR30537 (PANTHER); PTHR30537:SF23 (PANTHER); NON_CYTOPLASMIC_DOMAIN (PHOBIUS); SIGNAL_PEPTIDE_C_REGION (PHOBIUS); SIGNAL_PEPTIDE_N_REGION (PHOBIUS); TRANSMEMBRANE (PHOBIUS); SIGNAL_PEPTIDE_H_REGION (PHOBIUS); CYTOPLASMIC_DOMAIN (PHOBIUS); SIGNAL_PEPTIDE (PHOBIUS); IPR000…
-0.776588	-0.10548	Esp_Z_2595	trna-dihydrouridine synthase c	305	RNA Metabolism; Regulation and Cell signaling	20	0	0.952	4	F:GO:0017150; F:GO:0050660; P:GO:0002943; P:GO:0055114	F:tRNA dihydrouridine synthase activity; F:flavin adenine dinucleotide binding; P:tRNA dihydrouridine synthesis; P:oxidation-reduction process	-	IPR001269 (PFAM); IPR013785 (G3DSA:3,20,20,GENE3D); IPR001269 (PIRSF); IPR001269 (PANTHER); PTHR11082:SF26 (PANTHER); IPR018517 (PROSITE_PATTERNS); SSF51395 (SUPERFAMILY)
-0.790293		Esp_Z_4497	dna utilization protein	215	Cofactors, Vitamins, Prosthetic Groups, Pigments	20	8.4e-119	0.86	1	P:GO:0009116	P:nucleoside metabolic process	-	IPR000836 (PFAM); IPR029057 (G3DSA:3,40,50,GENE3D); PTHR11907 (PANTHER); PTHR11907:SF9 (PANTHER); IPR029057 (SUPERFAMILY)
-0.810007	-0.79097	Esp_Z_3913	twin-arginine protein translocation system subunit	254	Membrane Transport	20	2.5e-162	0.976	5	C:GO:0005887; C:GO:0033281; F:GO:0008320; P:GO:0006886; P:GO:0043953	C:integral component of plasma membrane; C:TAT protein transport complex; F:protein transmembrane transporter activity; P:intracellular protein transport; P:protein transport by the Tat complex	-	IPR002033 (PRINTS); IPR002033 (TIGRFAM); IPR002033 (PFAM); IPR002033 (PTHR30371:PANTHER); PTHR30371 (PANTHER); IPR019820 (PROSITE_PATTERNS); CYTOPLASMIC_DOMAIN (PHOBIUS); NON_CYTOPLASMIC_DOMAIN (PHOBIUS); TRANSMEMBRANE (PHOBIUS); TRANSMEMBRANE (PHOBIUS); CYTOPLASMIC_DOMAIN (PHOBIUS); TRANSMEMBRANE (PHOBIUS); TRANSMEMBRANE (PHOBIUS); NON_CYTOPLASMIC_DOMAIN (PHOBIUS); CYTOPLASMIC_DOMAIN (PHOBIUS); …
-0.819998	-0.893733	Esp_Z_2060	mfs transporter	392	Nitrogen Metabolism	20	0	0.9045	2	C:GO:0016021; P:GO:0055085	C:integral component of membrane; P:transmembrane transport	-	G3DSA:1,20,1250,20 (GENE3D); IPR011701 (PFAM); PTHR23523 (PANTHER); NON_CYTOPLASMIC_DOMAIN (PHOBIUS); TRANSMEMBRANE (PHOBIUS); TRANSMEMBRANE (PHOBIUS); CYTOPLASMIC_DOMAIN (PHOBIUS); CYTOPLASMIC_DOMAIN (PHOBIUS); TRANSMEMBRANE (PHOBIUS); TRANSMEMBRANE (PHOBIUS); TRANSMEMBRANE (PHOBIUS); TRANSMEMBRANE (PHOBIUS); TRANSMEMBRANE (PHOBIUS); CYTOPLASMIC_DOMAIN (PHOBIUS); CYTOPLASMIC_DOMAIN (PHOBIUS); NO…
-0.827406	-0.906227	Esp_Z_4206	sugar abc transporter permease	340	Membrane Transport	20	0	0.972	3	C:GO:0016020; F:GO:0005215; P:GO:0006810	C:membrane; F:transporter activity; P:transport	-	IPR001851 (PFAM); PTHR32196:SF19 (PANTHER); PTHR32196 (PANTHER); CYTOPLASMIC_DOMAIN (PHOBIUS); NON_CYTOPLASMIC_DOMAIN (PHOBIUS); TRANSMEMBRANE (PHOBIUS); CYTOPLASMIC_DOMAIN (PHOBIUS); TRANSMEMBRANE (PHOBIUS); NON_CYTOPLASMIC_DOMAIN (PHOBIUS); CYTOPLASMIC_DOMAIN (PHOBIUS); TRANSMEMBRANE (PHOBIUS); TRANSMEMBRANE (PHOBIUS); NON_CYTOPLASMIC_DOMAIN (PHOBIUS); CYTOPLASMIC_DOMAIN (PHOBIUS); TRANSMEMBRAN…
-0.836137	-0.796144	Esp_Z_990	nadh oxidoreductase hcr	311	Nitrogen Metabolism	20	0	0.951	5	F:GO:0009055; F:GO:0016491; F:GO:0051536; P:GO:0055114; P:GO:0006118	F:electron carrier activity; F:oxidoreductase activity; F:iron-sulfur cluster binding; P:oxidation-reduction process; P:obsolete electron transport	-	IPR000951 (PRINTS); IPR008333 (PFAM); IPR012675 (G3DSA:3,10,20,GENE3D); IPR001041 (PFAM); G3DSA:2,40,30,10 (GENE3D); G3DSA:3,40,50,80 (GENE3D); IPR001433 (PFAM); PTHR19370:SF89 (PANTHER); PTHR19370 (PANTHER); IPR017927 (PROSITE_PROFILES); IPR001041 (PROSITE_PROFILES); SSF52343 (SUPERFAMILY); IPR001041 (SUPERFAMILY); IPR017938 (SUPERFAMILY)
-0.847985	-1.00015	Esp_Z_5	mfs transporter	353	Membrane Transport	20	6e-160	0.762	2	C:GO:0016021; P:GO:0055085	C:integral component of membrane; P:transmembrane transport	-	G3DSA:1,20,1250,20 (GENE3D); G3DSA:1,20,1250,20 (GENE3D); IPR011701 (PFAM); TRANSMEMBRANE (PHOBIUS); TRANSMEMBRANE (PHOBIUS); NON_CYTOPLASMIC_DOMAIN (PHOBIUS); NON_CYTOPLASMIC_DOMAIN (PHOBIUS); SIGNAL_PEPTIDE_H_REGION (PHOBIUS); CYTOPLASMIC_DOMAIN (PHOBIUS); NON_CYTOPLASMIC_DOMAIN (PHOBIUS); NON_CYTOPLASMIC_DOMAIN (PHOBIUS); CYTOPLASMIC_DOMAIN (PHOBIUS); CYTOPLASMIC_DOMAIN (PHOBIUS); TRANSMEMBRAN…
-0.862958	-0.866537	Esp_Z_1565	membrane protein	93	Unassigned	5	1.1e-34	0.794		-	-	-	TRANSMEMBRANE (PHOBIUS); TRANSMEMBRANE (PHOBIUS); NON_CYTOPLASMIC_DOMAIN (PHOBIUS); TRANSMEMBRANE (PHOBIUS); CYTOPLASMIC_DOMAIN (PHOBIUS); NON_CYTOPLASMIC_DOMAIN (PHOBIUS); CYTOPLASMIC_DOMAIN (PHOBIUS); TMhelix (TMHMM); TMhelix (TMHMM); TMhelix (TMHMM)
-0.871336		Esp_Z_4059	hypothetical protein	749	Unassigned	20	0	0.849		-	-	-	no IPS match
-0.878109	-1.01473	Esp_Z_4047	glutathione s-transferase	218	Stress Response	20	5.1e-156	0.8925	3	F:GO:0005515; F:GO:0016740; P:GO:0008152	F:protein binding; F:transferase activity; P:metabolic process	-	IPR010987 (G3DSA:1,20,1050,GENE3D); IPR004046 (PFAM); IPR012336 (G3DSA:3,40,30,GENE3D); IPR004045 (PFAM); PTHR11260:SF282 (PANTHER); PTHR11260 (PANTHER); IPR010987 (PROSITE_PROFILES); IPR004045 (PROSITE_PROFILES); IPR010987 (SUPERFAMILY); IPR012336 (SUPERFAMILY)
-0.920464	-1.18491	Esp_Z_1239	membrane protein	124	Unassigned	20	3.1e-72	0.898	0	-	-	-	IPR010824 (PFAM); SIGNAL_PEPTIDE_H_REGION (PHOBIUS); SIGNAL_PEPTIDE_C_REGION (PHOBIUS); NON_CYTOPLASMIC_DOMAIN (PHOBIUS); SIGNAL_PEPTIDE_N_REGION (PHOBIUS); SIGNAL_PEPTIDE (PHOBIUS); PS51257 (PROSITE_PROFILES); SignalP-noTM (SIGNALP_GRAM_NEGATIVE); SignalP-TM (SIGNALP_GRAM_POSITIVE); SignalP-noTM (SIGNALP_EUK)
-1.06501	-1.20572	Esp_Z_2042	type iii secretion system protein	271	Membrane Transport	20	5.8e-160	0.838	4	C:GO:0005622; C:GO:0005886; C:GO:0016021; P:GO:0006605	C:intracellular; C:plasma membrane; C:integral component of membrane; P:protein targeting	-	IPR002010 (PRINTS); IPR002010 (PFAM); IPR006304 (TIGRFAM); PTHR30065 (PANTHER); NON_CYTOPLASMIC_DOMAIN (PHOBIUS); CYTOPLASMIC_DOMAIN (PHOBIUS); CYTOPLASMIC_DOMAIN (PHOBIUS); TRANSMEMBRANE (PHOBIUS); TRANSMEMBRANE (PHOBIUS); NON_CYTOPLASMIC_DOMAIN (PHOBIUS); TRANSMEMBRANE (PHOBIUS); TRANSMEMBRANE (PHOBIUS); CYTOPLASMIC_DOMAIN (PHOBIUS); TRANSMEMBRANE (PHOBIUS); TRANSMEMBRANE (PHOBIUS); NON_CYTOPLA…
-1.11999		Esp_Z_1404	nucleotide excision repair endonuclease	286	DNA Metabolism	20	0	0.903	2	F:GO:0004519; P:GO:0090305	F:endonuclease activity; P:nucleic acid phosphodiester bond hydrolysis	EC:3,1	IPR000305 (SMART); PTHR30562:SF10 (PANTHER); PTHR30562 (PANTHER); IPR000305 (PROSITE_PROFILES); IPR000305 (SUPERFAMILY)
-1.14097		Esp_Z_3584	transcriptional regulator	233	RNA Metabolism	20	1.1e-142	0.8405	5	C:GO:0005667; F:GO:0003677; F:GO:0003700; P:GO:0006355; P:GO:0045449	C:transcription factor complex; F:DNA binding; F:transcription factor activity, sequence-specific DNA binding; P:regulation of transcription, DNA-templated; P:regulation of transcription, DNA-templated	-	IPR001034 (PRINTS); IPR001034 (SMART); IPR001034 (PFAM); IPR014036 (PFAM); G3DSA:3,40,50,1360 (GENE3D); IPR011991 (G3DSA:1,10,10,GENE3D); PTHR30363 (PANTHER); PTHR30363:SF12 (PANTHER); IPR018356 (PROSITE_PATTERNS); IPR001034 (PROSITE_PROFILES); SSF46785 (SUPERFAMILY); SSF100950 (SUPERFAMILY)
-1.16638	-2.92552	Esp_Z_2322	---NA---	44	Unassigned	0	-	-		-	-	-	CYTOPLASMIC_DOMAIN (PHOBIUS); TRANSMEMBRANE (PHOBIUS); NON_CYTOPLASMIC_DOMAIN (PHOBIUS); TMhelix (TMHMM)
-1.18023		Esp_Z_3258	family transcriptional regulator	298	RNA Metabolism	20	0	0.867	5	F:GO:0003677; F:GO:0003700; P:GO:0006355; C:GO:0005667; P:GO:0045449	F:DNA binding; F:transcription factor activity, sequence-specific DNA binding; P:regulation of transcription, DNA-templated; C:transcription factor complex; P:regulation of transcription, DNA-templated	-	G3DSA:3,40,190,10 (GENE3D); IPR000847 (PFAM); G3DSA:3,40,190,10 (GENE3D); IPR005119 (PFAM); IPR011991 (G3DSA:1,10,10,GENE3D); PTHR30537 (PANTHER); PTHR30537:SF5 (PANTHER); SIGNAL_PEPTIDE_N_REGION (PHOBIUS); SIGNAL_PEPTIDE_C_REGION (PHOBIUS); SIGNAL_PEPTIDE (PHOBIUS); SIGNAL_PEPTIDE_H_REGION (PHOBIUS); NON_CYTOPLASMIC_DOMAIN (PHOBIUS); IPR000847 (PROSITE_PROFILES); SSF46785 (SUPERFAMILY); SSF53850…
-1.18048	0.353354	Esp_Z_4454	sulfurtransferase	81	RNA Metabolism	20	3.3e-52	0.941	3	C:GO:0005737; P:GO:0006399; F:GO:0003674	C:cytoplasm; P:tRNA metabolic process; F:molecular_function	-	IPR001455 (G3DSA:3,30,110,GENE3D); IPR001455 (PFAM); PTHR33279:SF5 (PANTHER); PTHR33279 (PANTHER); IPR001455 (PROSITE_PATTERNS); IPR001455 (SUPERFAMILY)
-1.19891	-0.829292	Esp_Z_920	glycerophosphoryl diester phosphodiesterase family protein (modular protein)	86	Unassigned	10	1.6e-06	0.608		-	-	-	NON_CYTOPLASMIC_DOMAIN (PHOBIUS); TRANSMEMBRANE (PHOBIUS); CYTOPLASMIC_DOMAIN (PHOBIUS)
-1.24983		Esp_Z_717	hypothetical protein SK38_02914	66	Unassigned	2	4.8e-06	0.635		-	-	-	no IPS match
-2.13983	2.32967	Esp_Z_1001	---NA---	41	Unassigned	0	-	-		-	-	-	NON_CYTOPLASMIC_DOMAIN (PHOBIUS); TRANSMEMBRANE (PHOBIUS); CYTOPLASMIC_DOMAIN (PHOBIUS); TMhelix (TMHMM)
	1.95636	Esp_Z_1961	---NA---	48	Unassigned	0	-	-		-	-	-	no IPS match
	1.62551	Esp_Z_2786	flagella biosynthesis regulator	300	Motility and Chemotaxis	20	0	0.912	3	C:GO:0005886; C:GO:0031224; P:GO:0010468	C:plasma membrane; C:intrinsic component of membrane; P:regulation of gene expression	-	IPR023597 (PIRSF); CYTOPLASMIC_DOMAIN (PHOBIUS); TRANSMEMBRANE (PHOBIUS); NON_CYTOPLASMIC_DOMAIN (PHOBIUS); TMhelix (TMHMM)
	1.53966	Esp_Z_4075	---NA---	52	Unassigned	0	-	-		-	-	-	no IPS match
	1.5098	Esp_Z_4133	multidrug transporter	105	Virulence, Disease and Defense	20	9.2e-38	0.9455	3	C:GO:0005886; C:GO:0016021; P:GO:0006810	C:plasma membrane; C:integral component of membrane; P:transport	-	IPR000390 (PFAM); PTHR30561 (PANTHER); PTHR30561:SF0 (PANTHER); SIGNAL_PEPTIDE_N_REGION (PHOBIUS); TRANSMEMBRANE (PHOBIUS); SIGNAL_PEPTIDE_C_REGION (PHOBIUS); NON_CYTOPLASMIC_DOMAIN (PHOBIUS); CYTOPLASMIC_DOMAIN (PHOBIUS); SIGNAL_PEPTIDE (PHOBIUS); CYTOPLASMIC_DOMAIN (PHOBIUS); NON_CYTOPLASMIC_DOMAIN (PHOBIUS); TRANSMEMBRANE (PHOBIUS); TRANSMEMBRANE (PHOBIUS); SIGNAL_PEPTIDE_H_REGION (PHOBIUS); S…
	1.50954	Esp_Z_3669	23s rrna methyltransferase	376	RNA Metabolism	20	0	0.9005	4	C:GO:0005737; F:GO:0003676; F:GO:0008990; P:GO:0031167	C:cytoplasm; F:nucleic acid binding; F:rRNA (guanine-N2-)-methyltransferase activity; P:rRNA methylation	EC:2,1,1,52; EC:2,1,1	IPR029063 (G3DSA:3,40,50,GENE3D); IPR007848 (PFAM); IPR017237 (PIRSF); PTHR18895 (PANTHER); PTHR18895:SF6 (PANTHER); IPR002052 (PROSITE_PATTERNS); IPR017237 (HAMAP); IPR029063 (SUPERFAMILY)
	1.48602	Esp_Z_4948	glutamine synthetase	461	Cell Wall and Capsule; Nitrogen Metabolism; Amino Acids and Derivatives	20	0	0.985	5	C:GO:0005737; F:GO:0004356; P:GO:0006542; P:GO:0009252; P:GO:0009399	C:cytoplasm; F:glutamate-ammonia ligase activity; P:glutamine biosynthetic process; P:peptidoglycan biosynthetic process; P:nitrogen fixation	EC:6,3,1; EC:6,3,1,2	IPR014746 (G3DSA:3,30,590,GENE3D); IPR008147 (G3DSA:3,10,20,GENE3D); IPR008147 (PFAM); IPR004809 (TIGRFAM); IPR008146 (PFAM); PTHR20852:SF15 (PANTHER); PTHR20852 (PANTHER); PTHR20852:SF15 (PANTHER); PTHR20852 (PANTHER); IPR027303 (PROSITE_PATTERNS); IPR001637 (PROSITE_PATTERNS); IPR027302 (PROSITE_PATTERNS); SSF55931 (SUPERFAMILY); IPR008147 (SUPERFAMILY)
	1.4664	Esp_Z_666	oxidoreductase	247	Iron acquisition and metabolism	20	2.7e-157	0.872	2	F:GO:0016491; P:GO:0008152	F:oxidoreductase activity; P:metabolic process	-	IPR002198 (PRINTS); IPR002347 (PRINTS); IPR002198 (PFAM); G3DSA:3,40,50,720 (GENE3D); PTHR24322 (PANTHER); IPR020904 (PROSITE_PATTERNS); IPR016040 (SUPERFAMILY)
	1.41685	Esp_Z_4131	helix-turn-helix transcriptional regulator	199	RNA Metabolism	20	1.2e-144	0.8255	5	F:GO:0003677; F:GO:0003700; P:GO:0006355; C:GO:0005667; P:GO:0045449	F:DNA binding; F:transcription factor activity, sequence-specific DNA binding; P:regulation of transcription, DNA-templated; C:transcription factor complex; P:regulation of transcription, DNA-templated	-	IPR000792 (PRINTS); IPR000792 (SMART); G3DSA:3,40,50,2300 (GENE3D); IPR011991 (G3DSA:1,10,10,GENE3D); IPR000792 (PFAM); IPR000792 (PROSITE_PATTERNS); IPR000792 (PROSITE_PROFILES); IPR011006 (SUPERFAMILY); IPR016032 (SUPERFAMILY)
	1.35939	Esp_Z_1388	oxidoreductase	183	Respiration	20	3.2e-122	0.926	2	F:GO:0016491; P:GO:0055114	F:oxidoreductase activity; P:oxidation-reduction process	-	IPR029479 (PFAM); IPR000415 (G3DSA:3,40,109,GENE3D); IPR026021 (PIRSF); PTHR23026 (PANTHER); PTHR23026:SF107 (PANTHER); IPR000415 (SUPERFAMILY)
	1.31829	Esp_Z_1658	---NA---	37	Unassigned	0	-	-		-	-	-	CYTOPLASMIC_DOMAIN (PHOBIUS); TRANSMEMBRANE (PHOBIUS); NON_CYTOPLASMIC_DOMAIN (PHOBIUS); TMhelix (TMHMM)
	1.14284	Esp_Z_4268	relaxase	190	Unassigned	20	4.8e-127	0.824		-	-	-	no IPS match
	1.10469	Esp_Z_1849	cytochrome b561	177	Respiration	20	5e-88	0.905	2	C:GO:0016020; P:GO:0022904	C:membrane; P:respiratory electron transport chain	-	IPR016174 (PFAM); PTHR30529:SF4 (PANTHER); PTHR30529 (PANTHER); CYTOPLASMIC_DOMAIN (PHOBIUS); TRANSMEMBRANE (PHOBIUS); NON_CYTOPLASMIC_DOMAIN (PHOBIUS); CYTOPLASMIC_DOMAIN (PHOBIUS); TRANSMEMBRANE (PHOBIUS); CYTOPLASMIC_DOMAIN (PHOBIUS); TRANSMEMBRANE (PHOBIUS); NON_CYTOPLASMIC_DOMAIN (PHOBIUS); TRANSMEMBRANE (PHOBIUS); IPR016174 (SUPERFAMILY); TMhelix (TMHMM); TMhelix (TMHMM); TMhelix (TMHMM); T…
	1.09404	Esp_Z_3689	family transcriptional regulator	298	Regulation and Cell signaling	20	0	0.9805	4	F:GO:0003700; P:GO:0006355; C:GO:0005667; P:GO:0045449	F:transcription factor activity, sequence-specific DNA binding; P:regulation of transcription, DNA-templated; C:transcription factor complex; P:regulation of transcription, DNA-templated	-	IPR011991 (G3DSA:1,10,10,GENE3D); G3DSA:3,40,190,10 (GENE3D); G3DSA:3,40,190,10 (GENE3D); IPR000847 (PFAM); IPR005119 (PFAM); PTHR30126 (PANTHER); PTHR30126:SF22 (PANTHER); IPR000847 (PROSITE_PROFILES); SSF53850 (SUPERFAMILY); SSF46785 (SUPERFAMILY)
	1.08684	Esp_Z_2699	recombinase	394	DNA Metabolism	20	0	0.8945	4	F:GO:0003677; F:GO:0008907; P:GO:0006310; P:GO:0015074	F:DNA binding; F:integrase activity; P:DNA recombination; P:DNA integration	-	IPR013087 (G3DSA:3,30,160,GENE3D); IPR015094 (PFAM); IPR023109 (G3DSA:1,10,150,GENE3D); IPR013762 (G3DSA:1,10,443,GENE3D); IPR011010 (SUPERFAMILY)
	1.05162	Esp_Z_3982	hypothetical protein	90	Unassigned	20	4e-46	0.918		-	-	-	Coil (COILS); IPR020317 (PFAM); IPR020317 (PRODOM)
	1.0514	Esp_Z_3408	hypothetical protein CKO_04197	120	Unassigned	1	0.0004	0.54		-	-	-	no IPS match
	0.974574	Esp_Z_4077	---NA---	50	Unassigned	0	-	-		-	-	-	no IPS match
	0.956873	Esp_Z_625	adhesin	158	Membrane Transport	20	2.9e-108	0.7375	2	C:GO:0009289; P:GO:0007155	C:pilus; P:cell adhesion	-	IPR000259 (PFAM); IPR000259 (G3DSA:2,60,40,GENE3D); PTHR33420:SF4 (PANTHER); PTHR33420 (PANTHER); IPR008966 (SUPERFAMILY)
	0.917395	Esp_Z_280	lysine decarboxylase	711	Amino Acids and Derivatives	20	0	0.962	4	C:GO:0005737; F:GO:0008923; P:GO:0006554; P:GO:0009821	C:cytoplasm; F:lysine decarboxylase activity; P:lysine catabolic process; P:alkaloid biosynthetic process	EC:4,1,1,18	Coil (COILS); IPR008286 (PFAM); IPR008286 (G3DSA:3,90,100,GENE3D); IPR015422 (G3DSA:3,90,1150,GENE3D); IPR000310 (PFAM); IPR015421 (G3DSA:3,40,640,GENE3D); IPR005308 (PFAM); IPR011193 (PIRSF); PTHR11751:SF406 (PANTHER); PTHR11751 (PANTHER); PTHR11751 (PANTHER); PTHR11751:SF406 (PANTHER); IPR000310 (PROSITE_PATTERNS); IPR008286 (SUPERFAMILY); IPR015424 (SUPERFAMILY)
	0.838262	Esp_Z_3148	baseplate assembly protein	302	Unassigned	20	0	0.9015		-	-	-	IPR006949 (PFAM); IPR014507 (PIRSF); PTHR35862:SF1 (PANTHER); PTHR35862 (PANTHER)
	0.829814	Esp_Z_4628	dna repair atpase	255	DNA Metabolism	20	6e-168	0.7995	2	F:GO:0003824; P:GO:0008152	F:catalytic activity; P:metabolic process	-	IPR027417 (G3DSA:3,40,50,GENE3D); IPR027417 (SUPERFAMILY)
	0.817445	Esp_Z_3787	membrane protein	87	Unassigned	20	4.6e-37	0.885		-	-	-	IPR025543 (G3DSA:3,30,1660,GENE3D); IPR010854 (PFAM); PTHR34156 (PANTHER); PTHR34156:SF5 (PANTHER); SIGNAL_PEPTIDE (PHOBIUS); SIGNAL_PEPTIDE_N_REGION (PHOBIUS); NON_CYTOPLASMIC_DOMAIN (PHOBIUS); SIGNAL_PEPTIDE_H_REGION (PHOBIUS); SIGNAL_PEPTIDE_C_REGION (PHOBIUS); SignalP-noTM (SIGNALP_EUK); SignalP-TM (SIGNALP_GRAM_POSITIVE); SignalP-noTM (SIGNALP_GRAM_NEGATIVE); IPR010854 (SUPERFAMILY); TMhelix…
	0.811642	Esp_Z_2994	polyphosphate kinase	686	Nucleosides and Nucleotides; Phosphorus Metabolism	20	0	0.973	5	C:GO:0009358; F:GO:0005524; F:GO:0008976; P:GO:0006119; P:GO:0006799	C:polyphosphate kinase complex; F:ATP binding; F:polyphosphate kinase activity; P:oxidative phosphorylation; P:polyphosphate biosynthetic process	EC:2,7,4,1	G3DSA:3,30,870,10 (GENE3D); IPR025200 (PFAM); IPR003414 (TIGRFAM); IPR003414 (PIRSF); G3DSA:3,30,870,10 (GENE3D); IPR024953 (G3DSA:3,30,1840,GENE3D); IPR024953 (PFAM); IPR025198 (PFAM); PTHR30218 (PANTHER); PTHR30218:SF0 (PANTHER); IPR003414 (HAMAP); IPR001736 (PROSITE_PROFILES); IPR025198 (SUPERFAMILY); SSF56024 (SUPERFAMILY); SSF56024 (SUPERFAMILY); SSF143724 (SUPERFAMILY)
	0.782774	Esp_Z_2335	l-arabinose transporter permease	327	Carbohydrates	20	0	0.967	5	C:GO:0005886; C:GO:0016021; F:GO:0015407; P:GO:0008152; P:GO:0015749	C:plasma membrane; C:integral component of membrane; F:monosaccharide-transporting ATPase activity; P:metabolic process; P:monosaccharide transport	EC:3,6,1; EC:3,6,1,3; EC:3,6,1,15; EC:3,6,3,17	IPR001851 (PFAM); PTHR32196:SF37 (PANTHER); PTHR32196 (PANTHER); CYTOPLASMIC_DOMAIN (PHOBIUS); CYTOPLASMIC_DOMAIN (PHOBIUS); CYTOPLASMIC_DOMAIN (PHOBIUS); TRANSMEMBRANE (PHOBIUS); TRANSMEMBRANE (PHOBIUS); TRANSMEMBRANE (PHOBIUS); TRANSMEMBRANE (PHOBIUS); TRANSMEMBRANE (PHOBIUS); TRANSMEMBRANE (PHOBIUS); TRANSMEMBRANE (PHOBIUS); TRANSMEMBRANE (PHOBIUS); CYTOPLASMIC_DOMAIN (PHOBIUS); TRANSMEMBRANE …
	-0.789435	Esp_Z_2652	cor protein	83	Unassigned	20	3.4e-17	0.5575		-	-	-	NON_CYTOPLASMIC_DOMAIN (PHOBIUS); SIGNAL_PEPTIDE_C_REGION (PHOBIUS); SIGNAL_PEPTIDE_H_REGION (PHOBIUS); SIGNAL_PEPTIDE (PHOBIUS); SIGNAL_PEPTIDE_N_REGION (PHOBIUS); PS51257 (PROSITE_PROFILES); SignalP-noTM (SIGNALP_GRAM_NEGATIVE); SignalP-TM (SIGNALP_GRAM_POSITIVE); SignalP-noTM (SIGNALP_EUK)
	-0.79107	Esp_Z_4985	---NA---	38	Unassigned	0	-	-		-	-	-	no IPS match
	-0.816335	Esp_Z_1579	membrane protein	111	Unassigned	20	5.7e-60	0.9415		-	-	-	IPR009707 (PFAM); SIGNAL_PEPTIDE_H_REGION (PHOBIUS); TRANSMEMBRANE (PHOBIUS); SIGNAL_PEPTIDE_N_REGION (PHOBIUS); SIGNAL_PEPTIDE (PHOBIUS); NON_CYTOPLASMIC_DOMAIN (PHOBIUS); CYTOPLASMIC_DOMAIN (PHOBIUS); SIGNAL_PEPTIDE_C_REGION (PHOBIUS); TRANSMEMBRANE (PHOBIUS); TRANSMEMBRANE (PHOBIUS); CYTOPLASMIC_DOMAIN (PHOBIUS); NON_CYTOPLASMIC_DOMAIN (PHOBIUS); IPR009707 (PRODOM); TMhelix (TMHMM); TMhelix (T…
	-0.945955	Esp_Z_2082	---NA---	39	Unassigned	0	-	-		-	-	-	no IPS match
	-1.00251	Esp_Z_537	lipoprotein	184	Unassigned	20	2.4e-79	0.931	1	C:GO:0016023	C:cytoplasmic membrane-bounded vesicle	-	PF09619 (PFAM); PTHR38013 (PANTHER); SIGNAL_PEPTIDE (PHOBIUS); SIGNAL_PEPTIDE_C_REGION (PHOBIUS); SIGNAL_PEPTIDE_H_REGION (PHOBIUS); NON_CYTOPLASMIC_DOMAIN (PHOBIUS); SIGNAL_PEPTIDE_N_REGION (PHOBIUS); SignalP-noTM (SIGNALP_EUK)
	-1.01626	Esp_Z_1463	---NA---	52	Unassigned	0	-	-		-	-	-	no IPS match
	-1.02228	Esp_Z_368	glutamine amidotransferase	255	Protein Metabolism	20	0	0.97	2	F:GO:0016740; P:GO:0006541	F:transferase activity; P:glutamine metabolic process	-	IPR029055 (G3DSA:3,60,20,GENE3D); IPR026869 (PFAM); PTHR11907 (PANTHER); PTHR11907:SF10 (PANTHER); IPR017932 (PROSITE_PROFILES); IPR029055 (SUPERFAMILY)
	-1.03625	Esp_Z_2923	yjbr family protein	121	Unassigned	20	1.4e-85	0.8545		-	-	-	IPR007351 (PFAM); PTHR35145:SF2 (PANTHER); PTHR35145 (PANTHER); SSF142906 (SUPERFAMILY)
	-1.04433	Esp_Z_4526	---NA---	40	Unassigned	0	-	-		-	-	-	no IPS match
	-1.05064	Esp_Z_4176	hypothetical protein HMPREF1570_2393	71	Unassigned	11	2.3e-28	0.7973	0	-	-	-	no IPS match
	-1.08731	Esp_Z_2124	nadh:flavin oxidoreductase	925	Respiration	20	0	0.941	7	C:GO:0045281; F:GO:0000104; F:GO:0010181; P:GO:0006118; P:GO:0006119; P:GO:0018874; P:GO:0019643	C:succinate dehydrogenase complex; F:succinate dehydrogenase activity; F:FMN binding; P:obsolete electron transport; P:oxidative phosphorylation; P:benzoate metabolic process; P:reductive tricarboxylic acid cycle	EC:1,3,99,1	PR00368 (PRINTS); IPR007329 (SMART); IPR027477 (G3DSA:3,90,700,GENE3D); IPR013785 (G3DSA:3,20,20,GENE3D); IPR023753 (G3DSA:3,50,50,GENE3D); IPR010960 (TIGRFAM); IPR003953 (PFAM); IPR001155 (PFAM); IPR007329 (PFAM); PTHR11632 (PANTHER); IPR027477 (SUPERFAMILY); IPR023753 (SUPERFAMILY); SSF51395 (SUPERFAMILY)
	-1.10253	Esp_Z_3041	hypothetical protein	113	Unassigned	20	3.8e-75	0.856		-	-	-	no IPS match
	-1.21045	Esp_Z_2566	---NA---	46	Unassigned	0	-	-		-	-	-	no IPS match
	-1.24363	Esp_Z_3525	holliday junction resolvase	138	DNA Metabolism	20	3.3e-94	0.9295	8	C:GO:0005737; F:GO:0003676; F:GO:0004518; P:GO:0000967; P:GO:0006281; P:GO:0006310; P:GO:0031564; P:GO:0090305	C:cytoplasm; F:nucleic acid binding; F:nuclease activity; P:rRNA 5'-end processing; P:DNA repair; P:DNA recombination; P:transcription antitermination; P:nucleic acid phosphodiester bond hydrolysis	EC:3,1	IPR006641 (SMART); IPR005227 (PFAM); IPR006641 (G3DSA:3,30,420,GENE3D); IPR005227 (TIGRFAM); PTHR33317 (PANTHER); IPR012337 (SUPERFAMILY)
	-1.36466	Esp_Z_4525	hypothetical protein	47	Unassigned	2	0.00035	0.69		-	-	-	no IPS match
	-1.42312	Esp_Z_1875	murein peptide amidase a	237	Cell Wall and Capsule	20	7.4e-170	0.884	3	F:GO:0004181; F:GO:0008270; P:GO:0006508	F:metallocarboxypeptidase activity; F:zinc ion binding; P:proteolysis	EC:3,4,17	G3DSA:3,40,630,10 (GENE3D); IPR000834 (PFAM); SSF53187 (SUPERFAMILY)
	-1.50546	Esp_Z_1351	membrane protein	214	Unassigned	20	6.1e-136	0.7265		-	-	-	TRANSMEMBRANE (PHOBIUS); TRANSMEMBRANE (PHOBIUS); CYTOPLASMIC_DOMAIN (PHOBIUS); CYTOPLASMIC_DOMAIN (PHOBIUS); TRANSMEMBRANE (PHOBIUS); CYTOPLASMIC_DOMAIN (PHOBIUS); NON_CYTOPLASMIC_DOMAIN (PHOBIUS); NON_CYTOPLASMIC_DOMAIN (PHOBIUS); TRANSMEMBRANE (PHOBIUS); NON_CYTOPLASMIC_DOMAIN (PHOBIUS); TRANSMEMBRANE (PHOBIUS); PS51257 (PROSITE_PROFILES); TMhelix (TMHMM); TMhelix (TMHMM); TMhelix (TMHMM); TMh…
	-1.64621	Esp_Z_347	---NA---	47	Unassigned	0	-	-		-	-	-	no IPS match
	-1.71917	Esp_Z_3646	membrane protein	57	Unassigned	14	4.2e-14	0.835		-	-	-	SIGNAL_PEPTIDE_C_REGION (PHOBIUS); SIGNAL_PEPTIDE_N_REGION (PHOBIUS); SIGNAL_PEPTIDE (PHOBIUS); SIGNAL_PEPTIDE_H_REGION (PHOBIUS); NON_CYTOPLASMIC_DOMAIN (PHOBIUS); SignalP-noTM (SIGNALP_EUK)
	-2.01455	Esp_Z_1747	---NA---	47	Unassigned	0	-	-		-	-	-	SIGNAL_PEPTIDE_N_REGION (PHOBIUS); SIGNAL_PEPTIDE (PHOBIUS); SIGNAL_PEPTIDE_C_REGION (PHOBIUS); NON_CYTOPLASMIC_DOMAIN (PHOBIUS); SIGNAL_PEPTIDE_H_REGION (PHOBIUS)
	-2.36082	Esp_Z_1678	n-hydroxyarylamine o-acetyltransferase	280	Protein Metabolism	20	0	0.858	2	F:GO:0046990; P:GO:0042967	F:N-hydroxyarylamine O-acetyltransferase activity; P:acyl-carrier-protein biosynthetic process	EC:2,3,1,118; EC:2,3,1	IPR001447 (PRINTS); IPR001447 (PFAM); G3DSA:3,30,2140,10 (GENE3D); PTHR11786:SF0 (PANTHER); IPR001447 (PANTHER); SSF54001 (SUPERFAMILY)
	-2.70344	Esp_Z_4232	family protein yjgf	128	RNA Metabolism	20	9.4e-86	0.962	1	F:GO:0019239	F:deaminase activity	-	IPR006175 (PFAM); IPR006056 (TIGRFAM); IPR013813 (G3DSA:3,30,1330,GENE3D); IPR006175 (PANTHER); IPR019897 (PROSITE_PATTERNS); IPR013813 (SUPERFAMILY)
